# Supplementary material for: The Effects of Tacrolimus on Tissue-Specific, Protein-Level Inflammatory Networks in Vascularized Composite Allotransplantation
Source: Front Immunol. 2021 May 4;12:591154. doi: 10.3389/fimmu.2021.591154 (PMC8129572; doi:10.3389/fimmu.2021.591154)
Supplement: Supplementary file 2 [file Table_1.xlsx]

## Sheet: Syngeneic Plasma
Syngeneic (control)
Data for SP	d0-d31
A1 Plasma	day	G-CSF	Eotaxin	GM-CSF	IL-1a	Leptin	MIP-1a	IL-4	IL-1b	IL-2	IL-6	EGF	IL-13	IL-10	IL-12p70	IFN-g	IL-5	IL-17A	IL-18	MCP-1	IP-10	GRO/KC	VEGF	Fractalkine	LIX	MIP-2	TNF-a	RANTES
Plasma-1	d0	6.55	7.9	12.1	44.35	29445	10.84	20.39	68.91	23.41	138	1.44	8.83	171	93	0	90.71	14.12	57.42	691	358	0	31.46	53.78	2350	34.88	15.78	1876
Plasma-2	d0	4.92	5.97	30.94	36.13	35648	9.57	13.47	74.65	12.25	203	0.62	0	164	110	0	65.95	9.46	57.42	641	279	0	27.94	61.39	2669	34.88	15.78	1510
Plasma-3	d0	8.31	4.87	0	27.99	6998	8.38	13.47	63.14	23.41	203	1.01	7.61	90.38	75.91	0	93.88	9.46	57.42	722	229	0	25.27	57.39	2504	29.5	13.97	1825
Plasma-4	d0	8.31	4.87	0	44.35	8104	8.9	13.47	51.44	21.73	78.32	1.05	10	68.47	110	0	87.45	8.04	67.35	853	81.57	0	25.27	62.98	2281	29.5	15.78	1130
Plasma-5	d3	16.27	11.13	50.97	96.96	8900	20.27	42.79	316	58.56	493	74.44	15.17	302	225	0	132	19.18	522	892	732	37.68	37.57	39.55	1901	59.48	23.95	3110
Plasma-6	d3	6.55	5.97	12.1	44.35	5632	20.27	13.47	233	26.86	138	29.22	7.61	257	110	0	106	6.68	115	1380	270	0	27.94	37.07	2664	29.5	13.97	2244
Plasma-7	d3	3.44	4.87	30.94	52.59	4942	15.12	4.84	128	0	203	9.4	7.61	107	93	0	57.85	5.42	47.87	967	358	65.89	17.17	27.87	1889	29.5	11.08	974
Plasma-8	d3	8.31	6.97	12.1	77.08	3174	13.69	26.57	116	32.19	569	58.47	10	102	218	0	132	14.12	113	1707	19.43	0	24.38	35.41	2294	29.5	19.2	1433
Plasma-1	d5	6.55	7.9	0	40.23	6289	40.27	20.39	210	242	52.2	117	0	157	161	0	73.53	9.46	246	866	356	0	125	92.83	1446	34.88	11.08	2393
Plasma-2	d5	3.44	6.97	12.1	27.99	5412	16.71	20.39	140	15.26	78.32	71.05	0	110	194	0	49.15	6.68	47.87	449	259	0	27.05	30.4	1982	34.88	10.06	1776
Plasma-3	d5	6.55	7.9	50.97	164	10270	17.64	65.94	724	21.73	493	41.61	12.17	764	1112	136	103	28.23	132	931	422	37.68	27.05	36.24	2681	34.88	17.52	2647
Plasma-4	d5	7.42	7.9	12.1	44.35	3949	20.59	26.57	260	47.03	138	40.74	12.17	225	218	0	122	14.12	121	1225	235	0	20.79	32.5	2048	34.88	13.97	2177
Plasma-5	d7	4.92	5.97	12.1	36.13	7261	23.01	20.39	86	15.26	138	22.64	7.61	30.79	264	0	57.85	8.04	995	355	275	0	39.31	32.5	1681	34.88	10.06	2239
Plasma-6	d7	4.92	10.38	30.94	93.03	7118	14.74	37.67	90.5	20.06	203	21.89	12.17	67.44	525	0	93.88	12.51	266	1071	253	0	19.89	28.72	2204	34.88	12.07	1542
Plasma-7	d7	6.55	6.97	50.97	101	5666	21.72	26.57	64.3	21.73	138	186	7.61	70.55	177	118	80.68	12.51	110	912	343	0	28.82	31.24	2672	45.15	13.97	1704
Plasma-8	d7	0	5.97	12.1	73.03	7748	18.88	13.47	102	21.73	138	58.47	7.61	60.4	75.91	0	87.45	15.77	190	1353	406	0	25.27	37.07	2887	34.88	15.78	1951
Plasma-1	d9	14.17	10.38	50.97	68.98	14250	28.4	32.28	418	78.2	345	356	15.17	493	256	22.08	122	20.94	161	753	692	0	61.49	65.37	3966	45.15	19.2	4595
Plasma-2	d9	4.92	5.44	0	36.13	5293	11.88	20.39	102	18.43	138	263	0	74.79	110	0	73.53	5.42	62.34	491	301	0	20.79	23.61	2184	37.51	13.97	2432
Plasma-3	d9	4.92	5.97	30.94	60.81	5742	14.99	29.48	215	15.26	138	72.39	10	169	323	0	80.68	10.96	121	866	244	0	19.89	35.41	2291	37.51	13.04	2722
Plasma-4	d9	3.44	11.13	12.1	68.98	4865	20.48	26.57	279	25.13	203	150	10	244	169	0	100	10.96	254	1020	325	0	26.16	38.72	2341	45.15	10.06	2634
Plasma-5	d11	3.44	5.97	0	36.13	7586	12.31	20.39	61.98	26.86	138	14.94	7.61	42.88	144	0	73.53	9.46	505	303	255	0	20.79	22.75	1901	29.5	12.07	2686
Plasma-6	d11	8.31	9.59	12.1	60.81	11336	13.42	20.39	114	58.56	345	34.58	12.17	83.55	272	0	100	17.46	158	811	281	0	29.7	41.6	2707	34.88	20.82	2525
Plasma-7	d11	6.55	8.77	30.94	64.9	6415	12.02	26.57	113	39.51	203	43.08	14.2	90.38	225	0	100	14.12	110	551	323	0	23.49	25.32	2229	29.5	15.78	2795
Plasma-8	d11	8.31	9.18	12.1	60.81	8666	12.02	26.57	92.75	39.51	203	73.39	14.2	62.38	152	0	106	15.77	121	783	303	0	22.59	38.72	2698	29.5	20.82	2244
Plasma-1	d20	10.18	7.9	12.1	27.99	7129	11.14	20.39	135	39.51	138	2.03	0	122	127	0	96.98	20.94	75	588	266	0	23.49	23.61	2617	29.5	20.82	2839
Plasma-2	d20	0	4.87	0	20.05	5799	9.89	0	63.14	0	78.32	0.84	0	40.34	58.99	0	49.15	6.68	62.34	316	105	0	13.95	23.61	1829	23.95	7.87	1461
Plasma-3	d20	8.31	6.97	3.92	36.13	9924	10.84	20.39	191	28.62	78.32	9.54	0	153	177	0	87.45	12.51	115	491	250	0	18.99	36.24	2106	34.88	13.97	2494
Plasma-4	d20	4.92	6.97	12.1	44.35	9757	9.57	26.57	392	28.62	203	46	7.61	429	210	0	73.53	10.96	57.42	491	215	0	17.17	33.75	1877	34.88	13.97	2123
Plasma-5	d23	4.92	7.9	12.1	44.35	9920	15.74	20.39	199	43.25	170	73.56	10	129	119	0	73.53	13.31	623	355	382	0	26.16	27.87	1767	34.88	13.97	2463
Plasma-6	d23	4.92	5.97	12.1	36.13	8108	10.21	17.05	102	15.26	78.32	50.68	0	90.38	110	0	57.85	6.68	118	745	23.06	0	18.08	35	2229	29.5	12.07	1615
Plasma-7	d23	3.44	6.97	12.1	77.08	5926	10.21	20.39	133	32.19	203	333	10	131	144	0	65.95	10.96	57.42	380	230	0	20.79	30.82	1964	34.88	11.08	1679
Plasma-8	d23	4.92	8.77	12.1	60.81	5981	9.57	20.39	107	50.84	273	57.78	10	58.44	169	0	106	17.46	85.45	722	267	0	34.96	40.37	1610	34.88	20.02	1293
Plasma-1	d25	4.92	5.97	12.1	44.35	5582	7.85	13.47	117	20.06	78.32	12.62	0	97.42	93	0	65.95	15.77	82.82	570	368	0	16.25	20.15	2787	40.09	17.52	3428
Plasma-2	d25	8.31	9.59	12.1	52.59	4241	9.24	23.55	112	43.25	107	25.84	10	88.08	144	0	93.88	8.74	243	380	250	0	21.7	23.61	2002	34.88	15.78	1903
Plasma-3	d25	6.55	5.44	21.27	44.35	16670	10.68	20.39	214	25.13	203	37.11	7.61	185	110	0	77.16	8.04	132	491	300	0	28.82	39.55	2602	34.88	13.97	3205
Plasma-4	d25	4.92	8.77	0	85.1	10067	12.59	26.57	208	52.76	273	18.57	12.17	152	194	0	112	15.77	356	531	377	0	36.7	37.07	2260	34.88	22.4	2310
Plasma-5	d27	3.44	3.6	12.1	20.05	6281	9.57	4.84	32.14	12.25	107	124	0	32.31	75.91	0	39.73	6.68	628	380	187	0	15.33	26.17	1885	29.5	10.06	1432
Plasma-6	d27	8.31	8.77	12.1	32.05	5470	9.89	20.39	108	32.19	0	22.3	7.61	70.55	161	0	87.45	10.96	115	624	251	0	19.89	31.24	2356	23.95	17.52	1985
Plasma-7	d27	10.18	10.38	12.1	68.98	6827	11.73	32.28	128	54.68	273	6.99	12.17	105	225	0	112	22.73	184	449	326	0	26.16	33.75	2289	40.09	15.78	2347
Plasma-8	d27	4.92	6.97	12.1	40.23	10231	11.29	20.39	106	28.62	345	91.69	0	81.33	194	0	80.68	12.51	52.59	491	303	0	20.79	32.08	2120	29.5	10.06	1302
Plasma-1	d31	8.31	7.9	12.1	44.35	6085	6.73	17.05	152	25.13	273	11.49	7.61	122	110	0	93.88	22.73	52.59	624	388	0	12.56	14.86	2407	29.5	22.4	3064
Plasma-2	d31	25.11	16.39	12.1	146	4144	15.99	57.08	168	114	683	34.78	23.05	127	358	0	166	36.77	231	624	239	0	36.7	38.72	2111	40.09	39.19	2842
Plasma-3	d31	6.55	7.44	12.1	60.81	9277	9.89	20.39	128	21.73	78.32	182	0	90.38	127	0	80.68	8.04	67.35	551	204	0	19.89	30.4	2056	34.88	12.07	2669
Plasma-4	d31	4.92	6.97	12.1	44.35	8575	10.68	26.57	283	25.13	138	56.24	0	260	144	0	80.68	12.51	155	531	251	0	19.89	27.87	2175	40.09	15.78	2498

## Sheet: Syngeneic Skin
Syngeneic (control)
Data for SP	d0-d31
A1 Skin pg/mg	Day	G-CSF	Eotaxin	GM-CSF	IL-1a	Leptin	MIP-1a	IL-4	IL-1b	IL-2	IL-6	EGF	IL-13	IL-10	IL-12p70	IFN-g	IL-5	IL-17A	IL-18	MCP-1	IP-10	GRO/KC	VEGF	Fractalkine	LIX	MIP-2	TNF-a	RANTES
Skin-1	d0	0	0	0	973	498.5	0	8.545	9.42	0	0	1.855	1.71	2.325	15.245	94	3.62	0.58	425.5	30.04	8.26	41.87	26.11	21.865	5.915	0	0	15.705
Skin-2	d0	0	0	0	1094.5	425	0	23.65	8.485	0	0	4.1	0	1.38	10.17	57.5	3.62	0	465.5	30.04	7.78	24.65	24.545	21.69	0	0	0	8.9
Skin-3	d0	0	0	0	1248.5	840.5	0	0	10.355	0	0	16.06	0	4.73	10.17	39.48	0	0	437	30.04	8.97	33.025	20.625	20.91	6.23	0	0	17.87
Skin-4	d0	0	0	0	1056	256.5	0	15.595	10.355	0	0	0.765	0	1.38	12.75	73.5	7.82	0.69	334.5	30.04	8.815	27.445	27.385	25.685	0	0	0	7.855
Skin-5	d3	0	0	0	843	66.5	2.53	21.35	11.045	2.18	23.42	4.215	1.605	2.22	11.3	331.5	3.99	0	1283.5	96.5	24.69	18.125	6.61	29.735	3.65	9.14	0	38.025
Skin-6	d3	0	0	0	993.5	87	3.005	12.23	13.54	1.49	0	6.175	2.47	2.335	15.445	237	5.405	0	1537.5	212.5	20.59	30.335	14.985	25.47	0	0	0	21.575
Skin-7	d3	0	0	0	1622.5	79	3.705	8.295	31.575	2.18	60	5.59	2.175	3.825	16.81	273.5	9.15	0	1334	76	16.14	20.33	24.035	62.5	4.495	9.58	0	17.67
Skin-8	d3	0	0	0	706	108	5.82	14.855	21.205	1.94	93.5	2.465	3.37	3.995	11.65	158.5	5.405	0	1261.5	139.5	17.905	9.165	9.995	36.73	0	0	0	8.655
Skin-1	d5	0	0	0	2283	94.5	2.85	29.165	36.79	0	50	9.365	0	2.055	21.145	33.975	9.755	0.93	1692.5	211	17.395	12.82	9.28	72	0	0	0	14.62
Skin-2	d5	0	0	0	2373	127	3.785	0	17.39	0	0	5.345	2.44	1.11	21.145	48.625	7.82	0.69	1887.5	91	15.64	18.245	12.745	36.015	0	0	0	36.39
Skin-3	d5	0	0	0	1199	180	2.235	7.2	18.805	0	0	1.74	0	1.03	11.47	41.405	7.82	0	1070.5	160.5	15.78	11.95	13.14	55	0	7.055	0	43.905
Skin-4	d5	0	0	0	1461.5	72	2.085	14.5	21.635	0	50	1.945	3.105	1.81	14.01	90.5	9.755	0.58	1713	122.5	12.79	11.06	10.37	48.125	6.93	7.055	0	19.82
Skin-5	d7	0	0	0	736.5	285	0	7.325	5.66	2.43	0	4.37	3.07	3.345	10.605	359.5	2.47	0	561	54.5	8.42	19.125	24.785	29.92	3.65	9.58	0	19.2
Skin-6	d7	0	0	0	920.5	242	0	13.545	5.66	2.18	23.42	2.845	2.765	3.195	16.47	377.5	0	3.82	585	54.5	11.02	23.115	19.23	25.66	3.65	10.02	0	17.18
Skin-7	d7	0	0	0	3096.24	57.12	2.8056	5.0288	22.596	1.9152	41.664	5.5832	4.1216	2.8224	32.7656	124.88	6.0536	2.9344	1603.84	61.04	20.9328	13.2328	26.152	49.6272	3.7184	0	0	84
Skin-8	d7	0	0	0	0	0	0	0	0	0	0	0	0	0.0068	0	0	0	0	0	0	0	0	0	0	0	0	0	0
Skin-1	d9	0	0	0	1626.5	165	6.845	18.74	26.36	0	0	16.87	5.45	1.81	22.27	41.125	7.82	9.385	1474	91	46.575	17.465	24.84	60	0	8.475	0	30.69
Skin-2	d9	0	0	0	1301	113	0.985	8.545	17.86	0	0	5.1	4.325	1.03	14.01	34.48	5.78	1.065	1089	30.04	13.12	0	9.38	35.06	0	0	0	21.135
Skin-3	d9	0	0	0	737	85.5	16.41	16.13	51	0	201	3.17	3.105	2.325	10.82	52	7.82	0.58	1447	68	30.185	0	16.1	29.935	14.71	253	0	28.1
Skin-4	d9	0	0	0	1921.5	68	0.865	18.23	15.51	0	25.925	7.135	2.085	1.38	18.84	53	5.78	0.93	1492.5	43.275	9.36	0	10.965	36.275	0	0	0	22.755
Skin-5	d11	0	0	0	417.5	578	0	18.12	4.775	1.71	30.12	1.89	7.085	2.775	7.48	207	3.99	0	734.5	31.165	8.735	20.73	21.725	32.645	0	0	0	33.35
Skin-6	d11	0	0	0	617	281	1.385	18.77	6.88	1.94	0	2.31	1.065	3.195	8.17	338	3.99	9.87	623	89.5	10.87	23.91	23.475	25.1	2.745	9.58	0	20.48
Skin-7	d11	0	0	0	552.24	506.48	1.5548	14.768	9.7916	3.0732	42.4996	3.1928	6.7236	2.3712	11.752	89.44	6.994	3.2656	1079.52	32.4116	21.268	17.8048	30.264	44.1376	6.4948	0	0	45.5936
Skin-8	d11	0	0	0	955	214	0	12.23	4.2	1.49	0	3.88	1.89	1.31	9.215	0	4.71	0	642.5	23.105	6.685	10.43	28.225	37.105	0	0	0	14.11
Skin-1	d20	0	0	0	2046	188	0.74	20.745	25.65	0	0	1.575	4.325	2.325	18.84	38.94	3.62	4.7	1356.5	56	13.265	19.775	31.195	32.28	0	0	0	23.4
Skin-2	d20	0	0	0	1064.5	176.5	6.815	21.73	16.92	0	0	2.9	3.73	1.585	10.17	31.74	5.78	0.58	1034	43.275	11.305	0	12.15	32.28	0	0	0	17.86
Skin-3	d20	0	0	0	998.5	113	1.22	17.71	17.39	0	0	1.725	4.895	1.195	12.75	31.495	3.62	1.345	1005.5	43.275	10.855	0	10.765	34.885	0	0	0	14.125
Skin-4	d20	0	0	0	747	75	47.415	20.745	38.21	0	25.925	0.885	2.44	2.19	10.17	50.5	7.82	24.6	1016.5	91	29.355	0	13.93	21.345	24.05	92.5	0	44.965
Skin-5	d23	0	0	0	1375	159	13.4	7.005	17.435	1.94	20.24	1.715	1.89	3.5	14.76	245	0	12.405	925.5	46.795	20.92	21.325	18.48	23.93	4.395	10.885	0	50.5
Skin-6	d23	0	0	0	627	380	1.22	9.6	6.57	2.18	0	1.4	2.32	2.52	8.865	343	2.47	2.62	760.5	46.795	10.655	26.17	12.18	30.105	0	0	0	21.16
Skin-7	d23	0	0	0	1215	84	25.925	11.24	118.5	3.23	715.5	1.85	1.89	5.325	16.47	154.5	9.15	107.5	1424	83	24.445	12.905	24.85	35.245	55	36.675	0	48.95
Skin-8	d23	0	0	0	1246.5	146.5	48.495	5.105	60	1.71	1275	5.28	0	4.725	15.79	91.5	9.15	7.915	1054	354	11.445	18.925	14.55	30.415	72.5	212.5	0	27.09
Skin-1	d25	0	0	1.07	2860.5	216.5	1.22	13.385	19.51	0	0	2.18	5.45	1.695	29.725	54	2.495	1.98	1946	30.04	9.9	5.635	24.84	21.69	0	0	0	8.015
Skin-2	d25	0	0	0	1205	149.5	6.34	5.765	42.01	0	76.5	2.94	2.44	1.87	15.245	56.5	5.78	3.455	1016.5	56	23.965	21.52	20.425	20.825	11.55	23.545	0	25.55
Skin-3	d25	0	0	0	1517	201	22.065	8.545	36.315	0	25.925	1.3	0	1.535	11.47	47.73	5.78	9.135	1120.5	43.275	18.575	21.025	25.525	23.86	12.32	68.5	0	26.18
Skin-4	d25	0	0	3.865	1759.5	310.5	2.48	12.235	37.26	0	25.925	1.465	4.895	3.66	22.27	307.5	9.755	10.385	2220	56	13.45	59	25.915	32.625	8.22	9.17	0	19.425
Skin-5	d27	0	0	0	1472.5	219.5	2.23	5.105	21.895	2.43	0	2.225	3.07	2.775	17.83	402.5	3.99	5.915	1623	31.165	22.9	29.37	12.115	29.675	6.615	10.02	0	73.5
Skin-6	d27	0	0	0	892.5	229	13.785	7.005	29.495	2.18	85	1.255	1.605	2.91	12.345	243.5	6.725	17.655	1352.5	61.5	24.285	28.695	28.225	28.315	8.205	163	0	104.5
Skin-7	d27	0	0	0	1200.2	221	2.72	6.1064	27.438	2.6384	31.8512	1.496	1.8088	2.38	14.8988	86.36	5.4264	6.8068	2241.96	31.4228	20.1484	10.3836	27.676	31.79	3.57	0	0	36.1964
Skin-8	d27	0	0	0	688.46	397.3	18.1134	5.2084	16.4836	1.4848	0	1.885	2.1924	1.8618	10.6894	155.44	6.2698	4.8024	1139.12	36.1514	39.7532	24.5108	18.6876	31.1228	4.9764	0	0	82.94
Skin-1	d31	0	0	0	411.5	141	5.78	21.73	25.415	0	50	0.405	1.71	1.695	7.51	28.18	3.62	14.27	876.5	43.275	47.38	0	10.47	28.29	0	18.61	0	38.46
Skin-2	d31	0	0	0	1313	218.5	1.22	17.71	13.395	0	25.925	1.725	1.71	1.48	15.245	57	5.78	1.065	1151	30.04	14.71	8.57	13.335	19.605	5.27	0	0	26.595
Skin-3	d31	0	0	0	553.5	140	11.175	16.665	30.62	0	63	0.27	0	1.585	7.51	51.5	7.82	31.83	1012.5	80	65	0	10.765	26.555	9.91	32.285	0	43.43
Skin-4	d31	0	0	6.1	989	365	5.745	15.595	30.62	2.34	117.5	2.405	5.45	4.065	17.66	250.5	9.755	5.135	1606.5	43.275	16.485	36.885	15.9	33.67	8.965	10.535	0	28.64

## Sheet: Syngeneic Muscle
Syngeneic (control)
Data for SP	d0-d31
A1 Muscle pg/mg	Day	G-CSF	Eotaxin	GM-CSF	IL-1a	Leptin	MIP-1a	IL-4	IL-1b	IL-2	IL-6	EGF	IL-13	IL-10	IL-12p70	IFN-g	IL-5	IL-17A	IL-18	MCP-1	IP-10	GRO/KC	VEGF	Fractalkine	LIX	MIP-2	TNF-a	RANTES
Muscle-1	d0	0	0	0	0	2.325	0	14.5	0	0	0	0.87	0	0.55	0	31.255	6.815	0	9.555	0	0	0	118.5	2.3	0	0	0	3.645
Muscle-2	d0	0	0	0	0	3.675	0	36.065	0	0	0	2.545	0	0.815	0	39.75	7.82	0	1.18	16.185	0	0	103.5	2.11	0	0	0	1.26
Muscle-3	d0	0	0	0	0	0	0	30.05	0	0	0	22.615	0	0.63	0	25.93	13.35	0	1.18	16.185	1.5	0	99.5	3.44	0	0	0	3.29
Muscle-4	d0	0	0	0	0	25.885	0	24.595	0	0	0	3.96	0	0.815	0	38.135	15.03	0	12.315	16.185	4.49	0	109.5	8.715	0	0	0	1.87
Muscle-5	d3	0	0	0	3.235	17.005	2.43	13.215	1.415	1.28	0	1.605	0	2	1.645	241	2.47	0	203.5	89.5	13.995	20.83	39.53	13.425	6.06	0	0	17.125
Muscle-6	d3	0	0	0	7.34	9.315	0	6.365	0	1.49	0	3.39	0	1.75	2.215	173	3.99	0	97.5	156	6.685	0	39.09	14.97	0	0	0	5.825
Muscle-7	d3	0	0	0	0	7.08	2.675	28.295	4.775	1.085	17.185	1.575	0	1.845	2.82	33.685	5.405	0	239	89.5	10.44	0	33.74	10.885	9.385	0	0	9.125
Muscle-8	d3	0	0	0	0.265	8.855	3.685	11.57	0.825	1.49	20.24	1.995	0	1.31	3.45	0	3.99	0	141	139.5	12.82	7.445	39.905	15.22	2.625	0	0	4.425
Muscle-1	d5	0	0	0	0	34.58	0	43.395	0	0	0	0.465	0	1.43	0	43.085	16.645	0.69	151	142	7.54	0	11.955	15.42	7.16	0	0	6.46
Muscle-2	d5	0	0	0	0	7.49	4.835	41.795	2.27	0	0	1.255	0	1.38	0	52.5	15.03	0	146.5	80	11.195	0	22.195	11.375	0	0	0	19.575
Muscle-3	d5	0	0	0	0	9.315	0	35.225	0	0	0	0.395	0	0.63	0	16.795	15.03	0	83	80	23.4	0	7	19.08	0	0	0	8.525
Muscle-4	d5	0	0	0	0	0.885	0	33.955	1.145	0	0	0.775	0	0.815	0	31.01	22.52	0	72	91	6.305	0	12.05	18.56	26.6	0	0	9.58
Muscle-5	d7	0	0	0	1.98	12.485	0	40.065	2.59	1.71	0	0.855	0	3.345	2.215	254	0	0	14.85	14.92	4.025	27.535	77	5.65	0	0	0	4.66
Muscle-6	d7	0	2.765	0	1.98	10.505	0	27.045	1.635	1.28	0	1.03	0	3.345	2.215	168.5	0	0	14.85	14.92	4.31	12.805	59.5	5.15	0	0	0	4.145
Muscle-7	d7	0	0	0	5.3	12.74	0	23.9	0.825	1.49	0	1.175	0	1.31	4.095	83.5	5.405	0	29.75	14.92	6.02	0	97.5	5.4	12.235	0	0	17.26
Muscle-8	d7	0	0	0	2.4	8.855	0	9.6	0	1.28	0	1.04	0	1.16	2.82	82.5	2.47	0	8.66	14.92	3.775	22.92	65	8.215	0	0	0	6.395
Muscle-1	d9	0	0	0	2.56	0	0	30.05	0	0	0	2.65	0	0.88	0	25.93	7.82	0.93	15.07	16.185	3.195	0	9.975	7.28	0	0	0	2.97
Muscle-2	d9	0	0	0	0	4.33	0	36.065	2.045	0	0	0.805	0	0.955	0	30.53	7.82	1.98	29.545	16.185	6.635	0	9.38	5.47	5.675	0	0	5.76
Muscle-3	d9	0	0	0	6.565	32.425	13.62	36.9	6.63	0	0	0.7	0	1.38	0	40.85	9.755	0	80.5	23.19	22.97	0	8.09	4.74	17.225	250.5	0	12.38
Muscle-4	d9	0	0	0	0	0	0	33.525	0.705	0	0	2.03	0	0.75	0	36.81	11.595	0	14.38	16.185	6.805	0	5.81	4.74	7.62	0	0	5.575
Muscle-5	d11	0.725	0	0	13.785	176.5	2.48	20.065	2.095	4.095	52.5	2.21	1.065	2.775	3.45	153	2.47	3.445	130.5	23.105	22.02	12.71	16.61	12.995	10.835	9.14	0	47.965
Muscle-6	d11	0	0	0	4.475	21.565	7.745	28.915	1.98	1.595	0	1.435	0	1.655	2.215	164	7.97	0	211	39.07	11.445	0	4.09	5.15	9.71	0	0	25.76
Muscle-7	d11	0	0	0	5.71	313.5	2.725	24.535	2.59	1.71	0	3.5	0	1.95	3.77	0	6.075	0	171.5	27.155	81	17.32	6.8	11.88	8.035	0	0	56.5
Muscle-8	d11	0	0	0	4.065	24.54	0	19.095	0	1.28	0	2.755	0	1.75	3.13	93.5	3.99	0	28.925	23.105	7.27	0	10.12	8.71	11.15	0	0	13.275
Muscle-1	d20	0	0	0	0	15.205	0	31.8	0.27	0	0	0.85	0	1.03	0	36.81	9.755	0.69	30.925	30.04	5.11	0	4.815	10.49	10.985	0	0	11.46
Muscle-2	d20	0	0	0	0	20.325	1.67	36.065	5.245	0	0	1.55	0	1.38	0	52.5	9.755	0.805	109.5	43.275	11.27	14.79	21.995	11.555	6.7	0	0	18.45
Muscle-3	d20	0	0	0	4.63	148.5	0	24.595	1.145	0	0	0.96	0	1.11	0	17.87	5.78	0.805	112	30.04	15.07	13.675	8.09	9.605	9.255	0	0	15.38
Muscle-4	d20	0	0	0	6.565	0	10.36	42.2	4.325	0	0	1.965	0	1.38	0	47.73	16.645	0	55	30.04	6.885	0	8.785	7.28	5.755	0	0	9.05
Muscle-5	d23	0	0	0	6.12	20.11	0	21.35	0	1.085	0	1.585	0	2.395	1.645	242.5	2.47	0	23.74	14.92	2.385	22.025	9.93	12.995	4.7	0	0	7.87
Muscle-6	d23	0	0	0	3.235	19.825	2.33	54	1.86	2.18	0	1.235	0	2.22	4.755	79	22.755	0	59.5	31.165	20.645	15.715	7.49	5.78	13.59	0	0	22.055
Muscle-7	d23	0	0	0	9.165	19.825	5.915	27.67	2.845	1.595	0	6.265	0	2.11	3.45	148.5	6.075	0	99	31.165	11.14	8.585	5.86	14.23	6.06	0	0	23.255
Muscle-8	d23	0	0	0	4.475	71.5	27.435	23.9	3.51	1.18	52.5	1.04	0	1.475	3.45	77	6.725	0	223	31.165	12.045	0	3.075	6.78	12.915	0	0	15.71
Muscle-1	d25	0	0	0	0	6.245	0	16.665	0	0	0	2.375	0	0.815	0	21.305	3.62	1.2	15.755	16.185	4.49	9.84	6.605	12.345	8.965	0	0	13.365
Muscle-2	d25	0	0	0	0	8.71	4.835	14.5	0.27	0	0	1.605	0	0.88	0	25.27	3.62	0	29.545	16.185	3.945	3.665	20.13	7.1	10.915	0	0	15.785
Muscle-3	d25	0	0	0	4.63	2.325	0	28.265	2.045	0	0	2.835	0	0.75	0	29.11	21.125	0	19.89	16.185	7.295	0	52	8	0	0	0	5.855
Muscle-4	d25	0	0	0	0	23.675	10.72	33.525	2.95	0	37.725	2.205	0	0.815	0	28.875	15.845	0.58	124	30.04	21.43	0	12.745	8.715	10.2	0	0	23.215
Muscle-5	d27	0	0	0	1.98	135	1.92	35.615	1.525	2.18	0	0.955	0	2.165	3.45	176	5.405	0	70	6.715	9.485	16.615	7.49	10.265	5.1	0	0	24.38
Muscle-6	d27	0	0	0	4.475	163	1.495	4.49	2.59	1.94	17.185	0.325	0	2.395	2.82	127.5	5.405	6.275	855.5	39.07	58	19.73	6.99	7.78	10.44	0	0	49.2
Muscle-7	d27	0	0	0	13.385	13	0	26.42	0.825	1.49	0	3.415	0	1.31	3.13	52	5.405	0	59.5	6.715	6.02	17.925	11.495	10.015	0	0	0	16.63
Muscle-8	d27	0	0	0	6.935	58	89	25.795	2.59	1.94	30.12	1.795	0	1.31	5.425	0	4.71	5.56	454.5	46.795	27.85	13.405	5.355	11.01	10.995	9.14	0	41.785
Muscle-1	d31	0	0	0	0	19.2	1.67	44.97	1.145	0	0	1.64	0	1.285	0	31.255	19.685	0	88	43.275	24.59	0	5.215	12.08	11.69	0	0	27.535
Muscle-2	d31	0	0	0	0	37.795	2.665	28.265	4.325	0	0	1.465	0	0.63	0	32.725	7.82	0.58	137.5	16.185	32.78	0	3.225	10.845	18.78	0	0	52
Muscle-3	d31	0	0	0	0	0	0	20.745	1.595	0	0	1.3	0	0.66	0	17.51	11.595	0	17.82	16.185	18.4	0	6.405	7.64	7.77	0	0	5.885
Muscle-4	d31	0	0	0	0	20.325	1.88	30.93	1.595	0	0	3.005	0	0.955	0	43.94	18.19	0	54	30.04	8.5	0	5.81	15.765	7.01	0	0	16.01

## Sheet: Syng Sk+Mus+Plasma d0-20
Syngeneic (control)
A1 Plasma pg/ml Skin Muscle in pg/mg	Day	pG-CSF	pEotaxin	pGM-CSF	pIL-1a	pLeptin	pMIP-1a	pIL-4	pIL-1b	pIL-2	pIL-6	pEGF	pIL-13	pIL-10	pIL-12p70	pIFN-g	pIL-5	pIL-17A	pIL-18	pMCP-1	pIP-10	pGRO/KC	pVEGF	pFractalkine	pLIX	pMIP-2	pTNF-a	pRANTES	kG-CSF	kEotaxin	kGM-CSF	kIL-1a	kLeptin	kMIP-1a	kIL-4	kIL-1b	kIL-2	kIL-6	kEGF	kIL-13	kIL-10	kIL-12p70	kIFN-g	kIL-5	kIL-17A	kIL-18	kMCP-1	kIP-10	kGRO/KC
Plasma-1	d0	6.55	7.9	12.1	44.35	29445	10.84	20.39	68.91	23.41	138	1.44	8.83	171	93	0	90.71	14.12	57.42	691	358	0	31.46	53.78	2350	34.88	15.78	1876	0	0	0	973	498.5	0	8.545	9.42	0	0	1.855	1.71	2.325	15.245	94	3.62	0.58	425.5	30.04	8.26	41.87
Plasma-1	d3	16.27	11.13	50.97	96.96	8900	20.27	42.79	316	58.56	493	74.44	15.17	302	225	0	132	19.18	522	892	732	37.68	37.57	39.55	1901	59.48	23.95	3110	0	0	0	843	66.5	2.53	21.35	11.045	2.18	23.42	4.215	1.605	2.22	11.3	331.5	3.99	0	1283.5	96.5	24.69	18.125
Plasma-1	d5	6.55	7.9	0	40.23	6289	40.27	20.39	210	242	52.2	117	0	157	161	0	73.53	9.46	246	866	356	0	125	92.83	1446	34.88	11.08	2393	0	0	0	2283	94.5	2.85	29.165	36.79	0	50	9.365	0	2.055	21.145	33.975	9.755	0.93	1692.5	211	17.395	12.82
Plasma-1	d7	4.92	5.97	12.1	36.13	7261	23.01	20.39	86	15.26	138	22.64	7.61	30.79	264	0	57.85	8.04	995	355	275	0	39.31	32.5	1681	34.88	10.06	2239	0	0	0	736.5	285	0	7.325	5.66	2.43	0	4.37	3.07	3.345	10.605	359.5	2.47	0	561	54.5	8.42	19.125
Plasma-1	d9	14.17	10.38	50.97	68.98	14250	28.4	32.28	418	78.2	345	356	15.17	493	256	22.08	122	20.94	161	753	692	0	61.49	65.37	3966	45.15	19.2	4595	0	0	0	1626.5	165	6.845	18.74	26.36	0	0	16.87	5.45	1.81	22.27	41.125	7.82	9.385	1474	91	46.575	17.465
Plasma-1	d11	3.44	5.97	0	36.13	7586	12.31	20.39	61.98	26.86	138	14.94	7.61	42.88	144	0	73.53	9.46	505	303	255	0	20.79	22.75	1901	29.5	12.07	2686	0	0	0	417.5	578	0	18.12	4.775	1.71	30.12	1.89	7.085	2.775	7.48	207	3.99	0	734.5	31.165	8.735	20.73
Plasma-1	d20	10.18	7.9	12.1	27.99	7129	11.14	20.39	135	39.51	138	2.03	0	122	127	0	96.98	20.94	75	588	266	0	23.49	23.61	2617	29.5	20.82	2839	0	0	0	2046	188	0.74	20.745	25.65	0	0	1.575	4.325	2.325	18.84	38.94	3.62	4.7	1356.5	56	13.265	19.775
Plasma-2	d0	4.92	5.97	30.94	36.13	35648	9.57	13.47	74.65	12.25	203	0.62	0	164	110	0	65.95	9.46	57.42	641	279	0	27.94	61.39	2669	34.88	15.78	1510	0	0	0	1094.5	425	0	23.65	8.485	0	0	4.1	0	1.38	10.17	57.5	3.62	0	465.5	30.04	7.78	24.65
Plasma-2	d3	6.55	5.97	12.1	44.35	5632	20.27	13.47	233	26.86	138	29.22	7.61	257	110	0	106	6.68	115	1380	270	0	27.94	37.07	2664	29.5	13.97	2244	0	0	0	993.5	87	3.005	12.23	13.54	1.49	0	6.175	2.47	2.335	15.445	237	5.405	0	1537.5	212.5	20.59	30.335
Plasma-2	d5	3.44	6.97	12.1	27.99	5412	16.71	20.39	140	15.26	78.32	71.05	0	110	194	0	49.15	6.68	47.87	449	259	0	27.05	30.4	1982	34.88	10.06	1776	0	0	0	2373	127	3.785	0	17.39	0	0	5.345	2.44	1.11	21.145	48.625	7.82	0.69	1887.5	91	15.64	18.245
Plasma-2	d7	4.92	10.38	30.94	93.03	7118	14.74	37.67	90.5	20.06	203	21.89	12.17	67.44	525	0	93.88	12.51	266	1071	253	0	19.89	28.72	2204	34.88	12.07	1542	0	0	0	920.5	242	0	13.545	5.66	2.18	23.42	2.845	2.765	3.195	16.47	377.5	0	3.82	585	54.5	11.02	23.115
Plasma-2	d9	4.92	5.44	0	36.13	5293	11.88	20.39	102	18.43	138	263	0	74.79	110	0	73.53	5.42	62.34	491	301	0	20.79	23.61	2184	37.51	13.97	2432	0	0	0	1301	113	0.985	8.545	17.86	0	0	5.1	4.325	1.03	14.01	34.48	5.78	1.065	1089	30.04	13.12	0
Plasma-2	d11	8.31	9.59	12.1	60.81	11336	13.42	20.39	114	58.56	345	34.58	12.17	83.55	272	0	100	17.46	158	811	281	0	29.7	41.6	2707	34.88	20.82	2525	0	0	0	617	281	1.385	18.77	6.88	1.94	0	2.31	1.065	3.195	8.17	338	3.99	9.87	623	89.5	10.87	23.91
Plasma-2	d20	0	4.87	0	20.05	5799	9.89	0	63.14	0	78.32	0.84	0	40.34	58.99	0	49.15	6.68	62.34	316	105	0	13.95	23.61	1829	23.95	7.87	1461	0	0	0	1064.5	176.5	6.815	21.73	16.92	0	0	2.9	3.73	1.585	10.17	31.74	5.78	0.58	1034	43.275	11.305	0
Plasma-3	d0	8.31	4.87	0	27.99	6998	8.38	13.47	63.14	23.41	203	1.01	7.61	90.38	75.91	0	93.88	9.46	57.42	722	229	0	25.27	57.39	2504	29.5	13.97	1825	0	0	0	1248.5	840.5	0	0	10.355	0	0	16.06	0	4.73	10.17	39.48	0	0	437	30.04	8.97	33.025
Plasma-3	d3	3.44	4.87	30.94	52.59	4942	15.12	4.84	128	0	203	9.4	7.61	107	93	0	57.85	5.42	47.87	967	358	65.89	17.17	27.87	1889	29.5	11.08	974	0	0	0	1622.5	79	3.705	8.295	31.575	2.18	60	5.59	2.175	3.825	16.81	273.5	9.15	0	1334	76	16.14	20.33
Plasma-3	d5	6.55	7.9	50.97	164	10270	17.64	65.94	724	21.73	493	41.61	12.17	764	1112	136	103	28.23	132	931	422	37.68	27.05	36.24	2681	34.88	17.52	2647	0	0	0	1199	180	2.235	7.2	18.805	0	0	1.74	0	1.03	11.47	41.405	7.82	0	1070.5	160.5	15.78	11.95
Plasma-3	d7	6.55	6.97	50.97	101	5666	21.72	26.57	64.3	21.73	138	186	7.61	70.55	177	118	80.68	12.51	110	912	343	0	28.82	31.24	2672	45.15	13.97	1704	0	0	0	3096.24	57.12	2.8056	5.0288	22.596	1.9152	41.664	5.5832	4.1216	2.8224	32.7656	124.88	6.0536	2.9344	1603.84	61.04	20.9328	13.2328
Plasma-3	d9	4.92	5.97	30.94	60.81	5742	14.99	29.48	215	15.26	138	72.39	10	169	323	0	80.68	10.96	121	866	244	0	19.89	35.41	2291	37.51	13.04	2722	0	0	0	737	85.5	16.41	16.13	51	0	201	3.17	3.105	2.325	10.82	52	7.82	0.58	1447	68	30.185	0
Plasma-3	d11	6.55	8.77	30.94	64.9	6415	12.02	26.57	113	39.51	203	43.08	14.2	90.38	225	0	100	14.12	110	551	323	0	23.49	25.32	2229	29.5	15.78	2795	0	0	0	552.24	506.48	1.5548	14.768	9.7916	3.0732	42.4996	3.1928	6.7236	2.3712	11.752	89.44	6.994	3.2656	1079.52	32.4116	21.268	17.8048
Plasma-3	d20	8.31	6.97	3.92	36.13	9924	10.84	20.39	191	28.62	78.32	9.54	0	153	177	0	87.45	12.51	115	491	250	0	18.99	36.24	2106	34.88	13.97	2494	0	0	0	998.5	113	1.22	17.71	17.39	0	0	1.725	4.895	1.195	12.75	31.495	3.62	1.345	1005.5	43.275	10.855	0
Plasma-4	d0	8.31	4.87	0	44.35	8104	8.9	13.47	51.44	21.73	78.32	1.05	10	68.47	110	0	87.45	8.04	67.35	853	81.57	0	25.27	62.98	2281	29.5	15.78	1130	0	0	0	1056	256.5	0	15.595	10.355	0	0	0.765	0	1.38	12.75	73.5	7.82	0.69	334.5	30.04	8.815	27.445
Plasma-4	d3	8.31	6.97	12.1	77.08	3174	13.69	26.57	116	32.19	569	58.47	10	102	218	0	132	14.12	113	1707	19.43	0	24.38	35.41	2294	29.5	19.2	1433	0	0	0	706	108	5.82	14.855	21.205	1.94	93.5	2.465	3.37	3.995	11.65	158.5	5.405	0	1261.5	139.5	17.905	9.165
Plasma-4	d5	7.42	7.9	12.1	44.35	3949	20.59	26.57	260	47.03	138	40.74	12.17	225	218	0	122	14.12	121	1225	235	0	20.79	32.5	2048	34.88	13.97	2177	0	0	0	1461.5	72	2.085	14.5	21.635	0	50	1.945	3.105	1.81	14.01	90.5	9.755	0.58	1713	122.5	12.79	11.06
Plasma-4	d7	0	5.97	12.1	73.03	7748	18.88	13.47	102	21.73	138	58.47	7.61	60.4	75.91	0	87.45	15.77	190	1353	406	0	25.27	37.07	2887	34.88	15.78	1951	0	0	0	0	0	0	0	0	0	0	0	0	0.0068	0	0	0	0	0	0	0	0
Plasma-4	d9	3.44	11.13	12.1	68.98	4865	20.48	26.57	279	25.13	203	150	10	244	169	0	100	10.96	254	1020	325	0	26.16	38.72	2341	45.15	10.06	2634	0	0	0	1921.5	68	0.865	18.23	15.51	0	25.925	7.135	2.085	1.38	18.84	53	5.78	0.93	1492.5	43.275	9.36	0
Plasma-4	d11	8.31	9.18	12.1	60.81	8666	12.02	26.57	92.75	39.51	203	73.39	14.2	62.38	152	0	106	15.77	121	783	303	0	22.59	38.72	2698	29.5	20.82	2244	0	0	0	955	214	0	12.23	4.2	1.49	0	3.88	1.89	1.31	9.215	0	4.71	0	642.5	23.105	6.685	10.43
Plasma-4	d20	4.92	6.97	12.1	44.35	9757	9.57	26.57	392	28.62	203	46	7.61	429	210	0	73.53	10.96	57.42	491	215	0	17.17	33.75	1877	34.88	13.97	2123	0	0	0	747	75	47.415	20.745	38.21	0	25.925	0.885	2.44	2.19	10.17	50.5	7.82	24.6	1016.5	91	29.355	0
[truncated: 33 more columns]

## Sheet: Syng Sk+Mus d0-20
Syngeneic (control)
A1 Skin-Muscle pg/mg	Day	kG-CSF	kEotaxin	kGM-CSF	kIL-1a	kLeptin	kMIP-1a	kIL-4	kIL-1b	kIL-2	kIL-6	kEGF	kIL-13	kIL-10	kIL-12p70	kIFN-g	kIL-5	kIL-17A	kIL-18	kMCP-1	kIP-10	kGRO/KC	kVEGF	kFractalkine	kLIX	kMIP-2	kTNF-a	kRANTES	mG-CSF	mEotaxin	mGM-CSF	mIL-1a	mLeptin	mMIP-1a	mIL-4	mIL-1b	mIL-2	mIL-6	mEGF	mIL-13	mIL-10	mIL-12p70	mIFN-g	mIL-5	mIL-17A	mIL-18	mMCP-1	mIP-10	mGRO/KC
Skin-1	d0	0	0	0	973	498.5	0	8.545	9.42	0	0	1.855	1.71	2.325	15.245	94	3.62	0.58	425.5	30.04	8.26	41.87	26.11	21.865	5.915	0	0	15.705	0	0	0	0	2.325	0	14.5	0	0	0	0.87	0	0.55	0	31.255	6.815	0	9.555	0	0	0
Skin-1	d3	0	0	0	843	66.5	2.53	21.35	11.045	2.18	23.42	4.215	1.605	2.22	11.3	331.5	3.99	0	1283.5	96.5	24.69	18.125	6.61	29.735	3.65	9.14	0	38.025	0	0	0	3.235	17.005	2.43	13.215	1.415	1.28	0	1.605	0	2	1.645	241	2.47	0	203.5	89.5	13.995	20.83
Skin-1	d5	0	0	0	2283	94.5	2.85	29.165	36.79	0	50	9.365	0	2.055	21.145	33.975	9.755	0.93	1692.5	211	17.395	12.82	9.28	72	0	0	0	14.62	0	0	0	0	34.58	0	43.395	0	0	0	0.465	0	1.43	0	43.085	16.645	0.69	151	142	7.54	0
Skin-1	d7	0	0	0	736.5	285	0	7.325	5.66	2.43	0	4.37	3.07	3.345	10.605	359.5	2.47	0	561	54.5	8.42	19.125	24.785	29.92	3.65	9.58	0	19.2	0	0	0	1.98	12.485	0	40.065	2.59	1.71	0	0.855	0	3.345	2.215	254	0	0	14.85	14.92	4.025	27.535
Skin-1	d9	0	0	0	1626.5	165	6.845	18.74	26.36	0	0	16.87	5.45	1.81	22.27	41.125	7.82	9.385	1474	91	46.575	17.465	24.84	60	0	8.475	0	30.69	0	0	0	2.56	0	0	30.05	0	0	0	2.65	0	0.88	0	25.93	7.82	0.93	15.07	16.185	3.195	0
Skin-1	d11	0	0	0	417.5	578	0	18.12	4.775	1.71	30.12	1.89	7.085	2.775	7.48	207	3.99	0	734.5	31.165	8.735	20.73	21.725	32.645	0	0	0	33.35	0.725	0	0	13.785	176.5	2.48	20.065	2.095	4.095	52.5	2.21	1.065	2.775	3.45	153	2.47	3.445	130.5	23.105	22.02	12.71
Skin-1	d20	0	0	0	2046	188	0.74	20.745	25.65	0	0	1.575	4.325	2.325	18.84	38.94	3.62	4.7	1356.5	56	13.265	19.775	31.195	32.28	0	0	0	23.4	0	0	0	0	15.205	0	31.8	0.27	0	0	0.85	0	1.03	0	36.81	9.755	0.69	30.925	30.04	5.11	0
Skin-2	d0	0	0	0	1094.5	425	0	23.65	8.485	0	0	4.1	0	1.38	10.17	57.5	3.62	0	465.5	30.04	7.78	24.65	24.545	21.69	0	0	0	8.9	0	0	0	0	3.675	0	36.065	0	0	0	2.545	0	0.815	0	39.75	7.82	0	1.18	16.185	0	0
Skin-2	d3	0	0	0	993.5	87	3.005	12.23	13.54	1.49	0	6.175	2.47	2.335	15.445	237	5.405	0	1537.5	212.5	20.59	30.335	14.985	25.47	0	0	0	21.575	0	0	0	7.34	9.315	0	6.365	0	1.49	0	3.39	0	1.75	2.215	173	3.99	0	97.5	156	6.685	0
Skin-2	d5	0	0	0	2373	127	3.785	0	17.39	0	0	5.345	2.44	1.11	21.145	48.625	7.82	0.69	1887.5	91	15.64	18.245	12.745	36.015	0	0	0	36.39	0	0	0	0	7.49	4.835	41.795	2.27	0	0	1.255	0	1.38	0	52.5	15.03	0	146.5	80	11.195	0
Skin-2	d7	0	0	0	920.5	242	0	13.545	5.66	2.18	23.42	2.845	2.765	3.195	16.47	377.5	0	3.82	585	54.5	11.02	23.115	19.23	25.66	3.65	10.02	0	17.18	0	2.765	0	1.98	10.505	0	27.045	1.635	1.28	0	1.03	0	3.345	2.215	168.5	0	0	14.85	14.92	4.31	12.805
Skin-2	d9	0	0	0	1301	113	0.985	8.545	17.86	0	0	5.1	4.325	1.03	14.01	34.48	5.78	1.065	1089	30.04	13.12	0	9.38	35.06	0	0	0	21.135	0	0	0	0	4.33	0	36.065	2.045	0	0	0.805	0	0.955	0	30.53	7.82	1.98	29.545	16.185	6.635	0
Skin-2	d11	0	0	0	617	281	1.385	18.77	6.88	1.94	0	2.31	1.065	3.195	8.17	338	3.99	9.87	623	89.5	10.87	23.91	23.475	25.1	2.745	9.58	0	20.48	0	0	0	4.475	21.565	7.745	28.915	1.98	1.595	0	1.435	0	1.655	2.215	164	7.97	0	211	39.07	11.445	0
Skin-2	d20	0	0	0	1064.5	176.5	6.815	21.73	16.92	0	0	2.9	3.73	1.585	10.17	31.74	5.78	0.58	1034	43.275	11.305	0	12.15	32.28	0	0	0	17.86	0	0	0	0	20.325	1.67	36.065	5.245	0	0	1.55	0	1.38	0	52.5	9.755	0.805	109.5	43.275	11.27	14.79
Skin-3	d0	0	0	0	1248.5	840.5	0	0	10.355	0	0	16.06	0	4.73	10.17	39.48	0	0	437	30.04	8.97	33.025	20.625	20.91	6.23	0	0	17.87	0	0	0	0	0	0	30.05	0	0	0	22.615	0	0.63	0	25.93	13.35	0	1.18	16.185	1.5	0
Skin-3	d3	0	0	0	1622.5	79	3.705	8.295	31.575	2.18	60	5.59	2.175	3.825	16.81	273.5	9.15	0	1334	76	16.14	20.33	24.035	62.5	4.495	9.58	0	17.67	0	0	0	0	7.08	2.675	28.295	4.775	1.085	17.185	1.575	0	1.845	2.82	33.685	5.405	0	239	89.5	10.44	0
Skin-3	d5	0	0	0	1199	180	2.235	7.2	18.805	0	0	1.74	0	1.03	11.47	41.405	7.82	0	1070.5	160.5	15.78	11.95	13.14	55	0	7.055	0	43.905	0	0	0	0	9.315	0	35.225	0	0	0	0.395	0	0.63	0	16.795	15.03	0	83	80	23.4	0
Skin-3	d7	0	0	0	3096.24	57.12	2.8056	5.0288	22.596	1.9152	41.664	5.5832	4.1216	2.8224	32.7656	124.88	6.0536	2.9344	1603.84	61.04	20.9328	13.2328	26.152	49.6272	3.7184	0	0	84	0	0	0	5.3	12.74	0	23.9	0.825	1.49	0	1.175	0	1.31	4.095	83.5	5.405	0	29.75	14.92	6.02	0
Skin-3	d9	0	0	0	737	85.5	16.41	16.13	51	0	201	3.17	3.105	2.325	10.82	52	7.82	0.58	1447	68	30.185	0	16.1	29.935	14.71	253	0	28.1	0	0	0	6.565	32.425	13.62	36.9	6.63	0	0	0.7	0	1.38	0	40.85	9.755	0	80.5	23.19	22.97	0
Skin-3	d11	0	0	0	552.24	506.48	1.5548	14.768	9.7916	3.0732	42.4996	3.1928	6.7236	2.3712	11.752	89.44	6.994	3.2656	1079.52	32.4116	21.268	17.8048	30.264	44.1376	6.4948	0	0	45.5936	0	0	0	5.71	313.5	2.725	24.535	2.59	1.71	0	3.5	0	1.95	3.77	0	6.075	0	171.5	27.155	81	17.32
Skin-3	d20	0	0	0	998.5	113	1.22	17.71	17.39	0	0	1.725	4.895	1.195	12.75	31.495	3.62	1.345	1005.5	43.275	10.855	0	10.765	34.885	0	0	0	14.125	0	0	0	4.63	148.5	0	24.595	1.145	0	0	0.96	0	1.11	0	17.87	5.78	0.805	112	30.04	15.07	13.675
Skin-4	d0	0	0	0	1056	256.5	0	15.595	10.355	0	0	0.765	0	1.38	12.75	73.5	7.82	0.69	334.5	30.04	8.815	27.445	27.385	25.685	0	0	0	7.855	0	0	0	0	25.885	0	24.595	0	0	0	3.96	0	0.815	0	38.135	15.03	0	12.315	16.185	4.49	0
Skin-4	d3	0	0	0	706	108	5.82	14.855	21.205	1.94	93.5	2.465	3.37	3.995	11.65	158.5	5.405	0	1261.5	139.5	17.905	9.165	9.995	36.73	0	0	0	8.655	0	0	0	0.265	8.855	3.685	11.57	0.825	1.49	20.24	1.995	0	1.31	3.45	0	3.99	0	141	139.5	12.82	7.445
Skin-4	d5	0	0	0	1461.5	72	2.085	14.5	21.635	0	50	1.945	3.105	1.81	14.01	90.5	9.755	0.58	1713	122.5	12.79	11.06	10.37	48.125	6.93	7.055	0	19.82	0	0	0	0	0.885	0	33.955	1.145	0	0	0.775	0	0.815	0	31.01	22.52	0	72	91	6.305	0
Skin-4	d7	0	0	0	0	0	0	0	0	0	0	0	0	0.0068	0	0	0	0	0	0	0	0	0	0	0	0	0	0	0	0	0	2.4	8.855	0	9.6	0	1.28	0	1.04	0	1.16	2.82	82.5	2.47	0	8.66	14.92	3.775	22.92
Skin-4	d9	0	0	0	1921.5	68	0.865	18.23	15.51	0	25.925	7.135	2.085	1.38	18.84	53	5.78	0.93	1492.5	43.275	9.36	0	10.965	36.275	0	0	0	22.755	0	0	0	0	0	0	33.525	0.705	0	0	2.03	0	0.75	0	36.81	11.595	0	14.38	16.185	6.805	0
Skin-4	d11	0	0	0	955	214	0	12.23	4.2	1.49	0	3.88	1.89	1.31	9.215	0	4.71	0	642.5	23.105	6.685	10.43	28.225	37.105	0	0	0	14.11	0	0	0	4.065	24.54	0	19.095	0	1.28	0	2.755	0	1.75	3.13	93.5	3.99	0	28.925	23.105	7.27	0
Skin-4	d20	0	0	0	747	75	47.415	20.745	38.21	0	25.925	0.885	2.44	2.19	10.17	50.5	7.82	24.6	1016.5	91	29.355	0	13.93	21.345	24.05	92.5	0	44.965	0	0	0	6.565	0	10.36	42.2	4.325	0	0	1.965	0	1.38	0	47.73	16.645	0	55	30.04	6.885	0
[truncated: 6 more columns]
