# Supplementary material for: The Effects of Tacrolimus on Tissue-Specific, Protein-Level Inflammatory Networks in Vascularized Composite Allotransplantation
Source: Front Immunol. 2021 May 4;12:591154. doi: 10.3389/fimmu.2021.591154 (PMC8129572; doi:10.3389/fimmu.2021.591154)
Supplement: Supplementary file 3 [file Table_2.xlsx]

## Sheet: VCA+TAC Plasma
VCA+TAC
Data for SP	d0-d31
A3+A4 Plasma	Day	G-CSF	Eotaxin	GM-CSF	IL-1a	Leptin	MIP-1a	IL-4	IL-1b	IL-2	IL-6	EGF	IL-13	IL-10	IL-12p70	IFN-g	IL-5	IL-17A	IL-18	MCP-1	IP-10	GRO/KC	VEGF	Fractalkine	LIX	MIP-2	TNF-a	RANTES
PlasmaR1	d0	0	0	0	0	8526	6.73	10.68	50.92	15.69	0	1.02	4.88	27.88	94	0	56.42	0	100	289	108	0	23.44	29.77	689	0	4.87	321
PlasmaR2	d0	0	0	0	0	2832	11.7	10.68	15.37	12.2	0	1.21	0	5.64	62.27	0	54.47	0	14.3	366	54.46	0	14.59	19.84	827	0	3.28	250
PlasmaR3	d0	2.33	0	0	30.6	2036	10.93	10.68	115	0	0	18.41	4.88	101	45.8	0	54.47	0	30.15	253	89.65	0	16.83	18.03	1007	0	0	295
PlasmaR4	d0	2.33	0	0	16.93	3604	8.35	7.88	85.49	0	0	26.62	0	64.56	62.27	0	54.47	0	44.61	460	99.63	0	20.89	18.64	959	0	4.09	198
PlasmaR5	d3	7.39	6.67	0	30.6	2212	9.72	29.09	30.57	26.75	0	3.66	8.98	16.02	131	0	90.03	0	116	798	302	0	21.26	16.19	906	0	5.62	483
PlasmaR6	d3	11.86	5.8	0	56.01	1212	15.33	40.22	154	30.55	0	21.4	7.63	132	266	0	82.73	0	30.15	748	184	0	32.96	21.64	1051	0	5.99	896
PlasmaR7	d3	0	0	0	12.24	326	7.42	10.68	30.03	12.2	0	28.5	0	15.05	78.34	0	61.91	0	64.34	856	99.97	0	19.79	22.53	742	0	2.42	412
PlasmaR8	d3	0	0	0	0	493	10.22	4.87	37.14	0	0	19.46	0	15.05	62.27	14.68	45.97	0	23.15	847	178	0	15.34	21.64	895	0	0	517
PlasmaR1	d5	16.05	6.67	0	79.15	330	28.87	32.99	30.57	34.4	137	78.53	10.3	18.07	166	14.68	136	0	47.06	4427	83.71	0	52.4	24.59	1561	0	6.69	660
PlasmaR2	d5	9.67	8.29	0	114	2045	18.88	32.99	61.45	30.55	266	92.51	17.69	40.18	180	74.25	84	0	79.22	911	142	0	29.49	22.23	1679	0	5.62	752
PlasmaR3	d5	0	0	0	0	1767	17.92	4.87	74.28	15.69	0	8.18	0	59.23	37.45	0	50.38	0	55.68	687	178	0	35.36	29.77	1341	0	0	823
PlasmaR4	d5	7.39	8.29	0	56.01	397	16.89	24.97	17.53	38.26	0	6	10.3	8.6	139	0	87.68	0	23.15	665	95.53	0	21.26	15.89	1129	0	4.87	567
PlasmaR5	d7	2.33	0	0	39.35	2141	19.73	10.68	24.58	19.3	0	32.78	0	8.6	78.34	0	76.01	0	44.61	574	119	0	21.26	21.34	1241	0	3.28	875
PlasmaR6	d7	4.98	4.87	0	63.95	1217	17.38	20.57	141	13.93	0	12.96	4.88	105	243	0	54.47	0	47.06	618	126	0	29.14	29.77	1148	0	3.28	955
PlasmaR7	d7	2.33	0	0	21.56	898	26.95	10.68	29.48	19.3	0	3.75	0	9.28	78.34	0	94.53	0	136	2269	164	0	21.99	30.9	1527	0	3.28	929
PlasmaR8	d7	7.39	4.39	0	79.15	533	15.49	15.84	49.26	19.3	0	28.8	7.63	32.55	45.8	32.25	63.64	0	59.39	535	118	0	24.88	25.17	1422	0	3.69	788
PlasmaR1	d9	7.39	4.87	0	86.43	237	78.02	24.97	34.4	34.4	0	108	4.88	19.15	193	23.52	148	0	176	19849	242	14.61	117	35.37	1797	0	5.62	1190
PlasmaR2	d9	4.98	0	0	21.56	2498	8.35	15.84	59.23	0	0	1.76	4.88	25.18	94	0	43.63	0	12.21	595	131	0	18.32	16.81	772	0	4.09	350
PlasmaR3	d9	4.98	5.8	0	39.35	1959	8.5	32.99	60.34	26.75	0	1.18	10.3	38.35	166	0	80.12	0	25.46	733	314	0	27.73	22.23	777	0	6.34	337
PlasmaR4	d9	9.67	8.29	0	56.01	892	6.37	32.99	28.39	26.75	74.38	1.18	12.86	11.95	180	0	90.03	0	20.88	496	96.88	0	16.83	15.89	889	0	5.62	453
PlasmaR5	d11	10.78	5.8	0	39.35	2295	7.08	29.09	17.53	38.26	0	0	10.3	7.94	193	0	82.73	7.3	18.64	579	101	0	18.32	19.24	719	0	7.04	210
PlasmaR6	d11	22.02	9.05	0	56.01	817	10.46	36.69	78.2	57.78	137	0	12.86	38.35	311	40.88	97.74	10.59	30.15	669	120	0	24.88	24.59	981	0	12.46	278
PlasmaR7	d11	11.86	4.87	0	47.82	332	6.55	20.57	15.37	30.55	0	2.66	7.63	4.9	193	23.52	96.68	8.22	23.15	999	57.94	0	15.71	18.64	540	0	7.04	130
PlasmaR8	d11	29.58	11.16	0	127	1190	11.15	49.97	68.14	65.61	591	0.6	28.34	67.7	255	158	114	16.93	48.29	527	94.31	0	24.16	30.34	943	0	11.92	274
PlasmaR9	d20	0	16.99	0	13.52	6907	16.38	27.22	550	58.39	317	23.99	3.58	1487	133	0	67.77	19.62	324	767	1657	0	56.77	39.12	2252	33.73	4.55	1864
PlasmaR10	d20	2.78	6.95	3.06	13.52	10119	17.48	8.17	520	21.31	75.28	19.12	2.41	1457	133	0	29.76	0	1816	503	2180	0	93.79	94.74	2684	36.04	0	1944
PlasmaR11	d20	6.14	12.35	3.06	184	23665	25.99	15.48	747	18.95	37.03	22.12	3.58	1721	175	0	38.02	2.88	615	461	2268	0	60.38	42.28	3281	42.82	0	1844
PlasmaR12	d20	6.14	10.65	0	42.81	12173	15.34	11.74	209	21.31	119	42.77	2.97	910	69.88	0	47.61	0	629	690	1663	0	63.38	75.65	2956	33.73	3.5	2253
PlasmaR13	d23	2.78	8.86	3.06	168	23844	15.87	8.17	755	4.87	166	80.11	2.41	1418	59.48	0	57.2	8.25	700	1183	4061	0	46.52	30.22	2410	60.05	2.06	2178
PlasmaR14	d23	16.7	22.38	0	16.96	13973	12.24	31.21	284	69.72	317	7.35	6.26	1091	274	0	81.59	22.07	893	542	1744	0	54.96	51.7	2783	29.07	7.99	1887
PlasmaR15	d23	19	25.97	0	22.47	6995	11.86	43.19	126	119	215	7.71	7.72	687	236	0	76.58	0	316	551	1234	0	44.72	45.43	2217	24.33	10.85	1210
PlasmaR16	d23	15.94	18.41	0	24.38	18407	9.27	35.21	182	66.87	317	10.1	4.87	864	206	0	65.92	17.14	244	606	1342	0	46.22	56.68	2632	19.53	6.63	1284
PlasmaR9	d25	3.81	13.97	17.72	630	21646	261	35.21	1691	31.27	794	90.97	5.91	1617	133	215	76.58	39.96	8783	2252	5452	0	1655	115	3540	1171	4.55	2083
PlasmaR10	d25	6.14	19.78	30.34	1183	23320	312	39.21	3688	27.45	370	265	6.99	2090	221	345	67.77	57.24	5904	1505	4321	0	744	112	4554	1992	5.77	2215
PlasmaR11	d25	44.83	42.04	0	58.04	14701	15.69	96.34	204	128	635	9.26	18.92	899	393	0	109	38.79	234	774	1385	0	47.73	38.48	2480	40.58	15.34	1658
PlasmaR12	d25	3.81	6.95	3.06	15.21	9523	19.84	11.74	286	16.65	166	57.74	2.97	829	49.23	0	45.33	0	1884	972	2910	0	1054	36.58	2000	42.82	3.14	1789
PlasmaR13	d27	0	12.35	0	18.75	7457	8.64	15.48	297	14.43	166	6.49	3.58	1024	165	0	67.77	9.55	422	796	3128	0	120	12.64	2065	24.33	2.97	2467
PlasmaR14	d27	2.78	6.95	0	28.31	3799	46.99	11.74	155	10.26	166	34.93	1.88	473	165	0	35.39	12.11	1146	513	1044	0	524	20.7	1948	162	1.69	1803
PlasmaR15	d27	3.28	4.93	0	0	3220	8.64	4.89	39.28	16.65	37.03	3.53	1.88	243	64.66	0	38.02	0	513	482	1014	0	206	18.81	2012	12.26	2.06	1644
PlasmaR16	d27	6.14	8.86	3.06	91.76	11332	138	27.22	305	18.95	291	169	3.58	783	102	0	70.48	49.23	3041	1554	1906	0	400	43.54	2620	884	4.2	2703
PlasmaR13	d31	0	19.78	0	18.75	3581	18.39	31.21	174	39.15	166	14.85	4.21	775	274	0	86.42	15.9	198	910	2850	0	19.26	15.08	2171	68.22	9.34	1991
PlasmaR14	d31	2.78	6.95	7.12	26.33	2104	176	31.21	198	18.95	317	19.08	2.97	560	453	0	32.65	207	1352	788	1014	0	1113	24.5	1516	1128	4.03	1650
PlasmaR15	d31	4.36	12.35	12.09	664	10906	51.76	15.48	1088	12.29	142	9.79	4.21	1450	123	0	58.21	26.92	5466	1515	5761	0	316	72.62	4584	141	5.59	2489
PlasmaR16	d31	3.81	6.95	3.06	0	9750	9.06	15.48	155	8.33	55.33	154	2.97	790	49.23	0	32.65	0	201	477	2242	0	26.8	20.07	2139	24.33	2.06	1991

## Sheet: VCA+TAC Skin
VCA+TAC
Data for SP	d0-d31
A3+A4 Skin	Day	G-CSF	Eotaxin	GM-CSF	IL-1a	Leptin	MIP-1a	IL-4	IL-1b	IL-2	IL-6	EGF	IL-13	IL-10	IL-12p70	IFN-g	IL-5	IL-17A	IL-18	MCP-1	IP-10	GRO/KC	VEGF	Fractalkine	LIX	MIP-2	TNF-a	RANTES
SkinR1	d0	0.575	1.85	15.035	2378.5	1160	17.775	0.185	27.735	1.565	16.25	6.485	0	42.4	0	36.18	4.35	3.805	407	217	34.645	0	39.675	29.31	15.27	217.5	2.38	47.6
SkinR2	d0	0.575	1.44	0	1826.5	1173.5	1.26	0.185	4.12	0	4.97	0.485	0	1.49	0	0	0	1	503	14.535	14.825	0	24.1	28.54	10.85	3.285	0.455	42.365
SkinR3	d0	0.225	1.44	0	2816	258	1.635	0	5.045	0	0	1.96	0	1.49	0	0	0	0	573	14.535	27.235	0	28.18	36.805	10.85	3.67	0.455	39.68
SkinR4	d0	0	1.24	0	1794	364.5	1.68	0.185	4.22	0	4.97	4.69	0	0.25	0	0	0	0	410	14.535	45.455	0	19.765	27.1	0	0	0.555	58
SkinR5	d3	0.513	10.3056	0	8217.12	234.84	80.712	8.9832	57.2394	21.432	367.08	17.5218	0	126.54	0	0	27.7704	0	3252.42	3304.86	889.2	0	133.38	308.94	261.06	24.624	0	702.24
SkinR6	d3	0.54	7.752	0	9142.8	393.6	76.776	1.416	43.632	0	74.712	126	0	20.844	0	0	22.32	0	4047.6	2140.8	219.6	0	205.2	382.8	258	28.812	0.84	536.4
SkinR7	d3	0.225	1.645	0	2220.5	41.75	18.835	1.745	17.105	0	54.5	17.32	1.8	39.85	0	0	6.1	1.115	1129.5	589.5	183.5	0	36.265	56.5	44.84	5.61	0	182.5
SkinR8	d3	0.225	2.05	0	1826.5	67	12.615	0.185	9.74	0	31.13	8.85	0	7.225	0	0	6.1	0	1412	752.5	56.5	0	39.09	81	25.89	0	0	177
SkinR1	d5	0.943	3.034	0	4789.62	139.4	18.5566	0.3034	14.2024	2.5666	34.2514	104.96	0	7.9458	0	197.62	7.134	2.0172	2674.84	249.28	48.6506	0	54.4234	95.12	16.9658	14.4156	2.4682	140.22
SkinR2	d5	0.575	2.65	0	6478	154.5	16.685	1.745	15.16	5.095	8.225	19.705	0	14.575	0	20.42	6.1	1.295	1743	374.5	159	0	44.695	97	16.61	7.195	0.24	324.5
SkinR3	d5	0.575	2.15	0	5843	153.5	9.885	0.59	14.08	1.565	8.225	5	0	2.745	0	0	4.35	0.785	1631	143.5	55.5	0	29.135	120.5	13.42	12.005	0	369.5
SkinR4	d5	0.385	1.85	0	3273.5	82	23.925	0.185	10.39	0	25.855	4.855	0	14.985	0	0	4.35	0.89	1144.5	416	62	0	24.58	69.5	36.82	85.5	0.24	187.5
SkinR5	d7	1.495	4.81	0	16471	644.8	50.947	0.481	34.346	0	21.385	15.405	0	6.435	0	0	15.86	4.199	3244.8	373.1	492.7	0	48.256	458.9	41.782	0	1.443	2549.3
SkinR6	d7	0.385	2.255	0	3460.5	83.5	30.26	7.29	11.91	0	8.225	6.625	0	2.885	0	0	6.1	0.785	964	296.5	208.5	0	19.765	139	0	0	0	698.5
SkinR7	d7	1.15	2.65	0	3663.5	122.5	29.515	4.75	16.24	1.565	8.225	4.01	0	6.18	0	0	4.35	1	970.5	268.5	274.5	0	19.04	196	13.945	2.535	0	558.5
SkinR8	d7	0.385	1.44	0	3387.5	11.895	13.92	2.43	11.695	0	8.225	3.68	0	1.065	0	0	2.46	1.115	779	99	79.5	0	12.325	130	0	11.2	0	307
SkinR1	d9	1.28	3.23	0	3545	40.3	390.5	3.94	152.5	4.12	608.5	39.62	0	60.5	0	188	25.59	9.93	1268	3073.5	1197.5	514.5	104.5	346.5	2059.5	1067	4.035	360.5
SkinR2	d9	0.385	1.44	0	4323.5	250	10.355	1.125	25	2.34	16.25	4.855	0	9.055	0	0	6.1	7.53	931	330	217	0	32.235	126.5	24.79	12.81	0.455	224.5
SkinR3	d9	0.79	1.645	0	1639.5	194.5	27.65	0.59	54	1.565	54.5	0.865	0	7.225	0	0	13.53	2.33	915.5	1828	1560	0	37.325	206.5	21.495	0	2.55	314.5
SkinR4	d9	0.385	1.44	0	4379.5	212	16.41	0.185	8.875	0	12.01	2.405	0	3.165	0	0	4.35	1.355	992.5	209	56	0	39.09	98	38.44	100.5	0.455	295.5
SkinR5	d11	1.8012	3.7506	0	13615	2590.08	35.0208	0.4218	29.127	0	27.3828	17.6586	0	12.54	0	0	9.918	4.3092	2550.18	365.94	546.06	0	115.14	359.1	33.003	0	0.5472	3103.08
SkinR6	d11	0.385	1.85	0	1407.5	79	11.97	0.59	6.52	0	4.97	9.015	0	2.475	0	0	2.46	0.89	789.5	169	75	0	39.325	151.5	0	0	0	352.5
SkinR7	d11	0.575	2.05	0	4623.5	167.5	18.44	0.185	10.825	0	8.225	46.675	0	5.835	0	0	4.35	1.68	865.5	126	187.5	0	28.66	196	16.07	0	0	694.5
SkinR8	d11	0.225	1.24	0	2272.5	209	8.27	0.185	12.345	0	0	3.21	0	0.87	0	0	2.46	1.115	627.5	108	56.5	0	27.22	204.5	0	0	0	137.5
SkinR9	d20	0	0	0	2454.4	522.88	4.6528	21.6768	63.52	0	222.08	2.816	53.9648	20.0768	57.7024	0	3.1424	0	1270.4	80.64	39.6672	0	22.1184	133.12	83.2	0	0	53.4976
SkinR10	d20	0	0	0	1136.2	367.12	1.3728	16.5672	42.7596	0	103.48	1.4404	25.7036	3.8064	28.5584	0	2.5532	0	1053	42.3696	32.3492	0	18.6108	69.16	0	0	0	29.1512
SkinR11	d20	0	0	0	1037	692	4.38	11.69	30.55	0	24.875	1.77	8.06	3.66	33.06	0	12.735	0	845.5	103	34.86	0	22.545	96	129.5	61.5	0	40.07
SkinR12	d20	0	0	0	3160.54	415.14	2.5086	12.099	33.337	0	0	9.7384	13.0536	3.5298	69.116	0	18.8478	0	756.28	93.24	48.2554	0	15.392	97.68	0	0	0	67.451
SkinR13	d23	0	0	0	812.5	567	5.39	20.795	43.74	0	134.5	7.235	22.16	26.02	23.55	0	12.735	0	912	320.5	228.5	0	15.17	76	46.085	0	0	35.11
SkinR14	d23	0	0	0	2431.52	1128.96	5.8912	12.4432	78.8256	0	55.72	19.04	0	1.3328	65.7664	0	19.6896	9.2176	2832.48	187.04	157.92	0	53.7712	150.08	106.019	0	0	64.4112
SkinR15	d23	0	0	0	1291.68	443.34	7.0848	30.1752	52.1856	0	145.26	0.7236	12.582	4.8708	42.3738	0	19.9638	6.1236	1254.42	131.22	146.88	0	19.8612	98.28	83.7	0	0	114.48
SkinR16	d23	0	0	0	1083.06	692.34	3.2868	22.3542	23.4762	0	32.835	1.7622	8.4942	1.0032	33.693	0	11.6028	0	879.12	110.22	79.2	0	17.721	88.44	129.36	0	0	71.28
SkinR9	d25	0	0	0	5172.12	290.52	15.687	13.8132	91.26	6.7446	239.76	7.1982	29.349	75.6	95.04	24.9912	19.9638	3.591	2270.16	500.58	474.12	0	16.6536	241.38	164.7	29.0628	0	82.62
SkinR10	d25	0	0	0	1820.8	240.64	24.2688	14.9632	193.28	6.4	427.52	2.9312	27.3472	36.0192	54.5472	27.1488	26.6048	18.4832	2299.52	533.12	242.56	0	23.8528	92.16	618.88	83.84	0	168.96
SkinR11	d25	0	0	0	1018.44	1071.36	3.2724	12.6252	32.994	0	65.88	1.9332	15.3738	3.1968	27.567	0	13.7538	0	1299.78	111.24	49.3182	0	48.0546	114.48	36.1476	0	0	29.4948
SkinR12	d25	0	6.065	0	2378.5	309	37.3	37.745	55	21.07	222	6.625	23.195	45.535	57.5	19.39	28.765	6.185	1564.5	540.5	586	0	24.005	118.5	507.5	478.5	2.305	89.5
SkinR13	d27	0	0	0	1734.5	225.5	46.48	32.13	143.5	10.825	301.5	2.715	42.365	82.5	46.7	0	35.725	6.185	2021.5	995.5	858	0	22.305	215	365.5	29.44	0	536
SkinR14	d27	0	0	0	1261	236	14.525	25.33	50.5	0	234	1.77	21.1	0.36	49.865	0	18.485	11.225	1484	231.5	133	0	11.92	106	175.5	24.33	0	133.5
SkinR15	d27	0	0	0	2200.64	522.08	9.3184	45.188	83.4704	0	192.4	1.612	24.232	7.6128	83.3872	34.2472	18.2832	3.5672	2336.88	214.24	535.6	0	21.1016	151.84	165.36	0	0	171.6
SkinR16	d27	0	0	0	892.5	336	9.375	6.905	48.32	0	239.5	11.52	0	4.51	31.225	0	22.84	6.185	1544.5	290.5	131.5	0	12.17	111.5	387	18.99	0	42.585
SkinR13	d31	0	0	0	320.5	145	450.5	40.075	265	5	1272	46.345	16.055	49.365	15.25	0	53	5.545	1498	2187	680	86	9.635	154.5	1049	1600	1.895	1484
SkinR14	d31	0	3.905	0	777	187	68	34.165	130.5	7.525	210	3.175	36.72	59.5	41.78	16.595	32.185	18.23	2088	602	747	0	15.42	102	654.5	82	0	878
SkinR15	d31	0	5.585	0	2140.5	267.5	108.5	41.605	109.5	16.945	285	1.815	34.1	40.985	66.5	0	42.405	20.66	1908	1236	860.5	0	35.755	318.5	1003	305	2.24	567.5
SkinR16	d31	0	0	0	751	126.5	90.5	24.445	53	0	107	4.74	13.605	22.69	31.225	0	29.49	2.525	1123	665	438	0	13.55	131.5	257	500.5	0	115

## Sheet: VCA+TAC Muscle 
VCA+TAC
Data for SP	d0-d31
A3+A4 Muscle pg/mg	Day	G-CSF	Eotaxin	GM-CSF	IL-1a	Leptin	MIP-1a	IL-4	IL-1b	IL-2	IL-6	EGF	IL-13	IL-10	IL-12p70	IFN-g	IL-5	IL-17A	IL-18	MCP-1	IP-10	GRO/KC/CINC-1	VEGF	Fractalkine	LIX	MIP-2	TNF-a	Rantes
MuscleR1	d0	0.225	1.24	0	15.02	82	0	0	0.38	0	0	0.865	0	0.38	0	0	0	1	2.395	6.19	0.88	0	28.9	2.235	0	14.425	0	2.57
MuscleR2	d0	0.225	1.645	0	2.45	163.5	0	4.75	0.095	0	0	0.865	0	0.25	0	0	0	0	9.565	6.19	2.135	0	87.5	6.39	0	5.61	0.35	3.34
MuscleR3	d0	0.225	1.035	0	5.175	77.5	0	0	0	0	0	0.66	0	0	0	0	0	0.945	4.38	0	20.58	0	45.625	4.425	0	9.59	0	4.245
MuscleR4	d0	0	1.035	0	19.15	224	0	0	0	0	0	1.98	0	0	0	0	0	0	14.31	0	8.19	0	47.48	6.585	0	0	0	6.73
MuscleR5	d3	0.504	5.936	0	31.08	200.48	18.0432	20.272	3.4832	0	95.088	7.3584	0	11.5808	0	0	9.744	0	818.72	679.84	331.52	0	176.96	65.8672	148.96	34.1152	0	148.96
MuscleR6	d3	0.36	2.304	0	0	178.4	8.728	1.8	0.432	0	49.808	6.824	0	2.032	0	0	6.96	0	277.6	720.8	71.512	0	236	50.432	263.2	14.064	0	36.32
MuscleR7	d3	0	1.44	0	12.195	0	1.5	12.65	0	0	0	1.775	0	0.87	0	0	4.35	0	51.5	42.435	19.145	0	169	10.855	0	0	0	13.365
MuscleR8	d3	0	1.24	0	0	5.225	1.59	8.165	0	0	4.97	3.505	0	0.38	0	0	2.46	0	128.5	108	15.675	0	85	16.445	0	0	0	10.585
MuscleR1	d5	0.385	1.44	0	92.5	37.42	7.51	1.125	0.765	0	8.225	2.965	0	3.025	0	0	6.1	1	372.5	445	11.465	0	33.66	11.82	0	8.79	0	17.82
MuscleR2	d5	0.225	2.05	0	35.56	71.5	7.565	0.59	1.385	0	0	2.305	0	2.475	0	0	2.46	0	150.5	217	70	0	41.9	33.44	29.735	16.845	0	14.395
MuscleR3	d5	0.225	1.24	0	3.53	116.5	0.92	0	0.035	0	0	1.05	0	0	0	0	0	0.89	31.035	14.535	17.635	0	66	12.59	0	12.005	0	48.99
MuscleR4	d5	0.225	1.24	0	5.175	6.25	0	0.185	0.035	0	0	1.11	0	0	0	0	0	0	46.41	23.57	19.145	0	41.43	24.7	0	2.535	0	20.05
MuscleR5	d7	0	3.6848	0	17.8976	143.36	4.9504	0	0.0784	0	0	10.9088	0	0	0	0	0	0	79.2176	13.8656	44.7776	0	264.32	58.128	62.9216	44.0272	0	216.16
MuscleR6	d7	0.385	2.845	0	4.745	11.895	3.7	3.17	0.5	0	8.225	2.225	0	0.69	0	0	2.46	1	113	52	19.05	0	111	27.87	0	13.62	0	54.5
MuscleR7	d7	0.225	1.85	0	3.53	5.225	0	11.745	0.035	0	0	4.725	0	0.25	0	0	4.35	0	12.215	0	13.815	0	194.5	15.675	0	10.8	0	24.36
MuscleR8	d7	0	1.24	0	5.62	30.335	0	7.29	0	0	0	1.88	0	0	0	0	2.46	0	25.875	0	7.79	0	132.5	17.405	34.65	8.79	0	29.86
MuscleR1	d9	0.575	2.05	0	82.5	6.25	31.465	12.65	4.12	3.195	54.5	6.31	0	8.315	0	0	12.18	1.355	434.5	608.5	141	0	52	20.575	95	65	0	21.69
MuscleR2	d9	0.225	1.24	0	5.175	92.5	0	0	0.175	0	0	0.72	0	1.72	0	0	0	0	17.795	23.57	37.095	0	44.93	15.865	0	4.83	0	44.495
MuscleR3	d9	0.385	1.85	0	17.065	41.025	0.92	0	0.27	0	0	0.68	0	0	0	0	0	1	26.99	32.925	203.5	0	7.885	24.7	22.595	0	0	57
MuscleR4	d9	0.575	1.24	0	3.92	50.5	0.92	0	0.5	0	0	1.32	0	0.69	0	0	0	0.785	29.5	23.57	37.93	0	75	31.805	35.735	7.99	0	83.5
MuscleR5	d11	0.324	3.816	0	43.7616	485.28	1.3248	5.6736	0.252	0	0	20.4264	0	0	0	0	3.5424	0	108	33.9408	36.5832	0	156.96	78.48	0	5.8392	0	130.32
MuscleR6	d11	0.225	1.24	0	5.175	280.5	4.2	1.125	0.38	0	0	2	0	0	0	0	0	0	151	71	76	0	26.025	33.15	0	4.83	0	107.5
MuscleR7	d11	0	1.24	0	6.535	40.3	2.625	5.575	0.095	0	0	4.245	0	0.38	0	0	6.1	0	78	18.995	133.5	0	36.025	25.085	0	6.4	0	77.5
MuscleR8	d11	0	1.24	0	8.49	303	1.59	14.465	0	0	0	1.96	0	0	0	0	4.35	0	97	14.535	25.265	0	28.9	26.235	0	4.055	0	52
MuscleR9	d20	0	0	0	0	134.5	2.63	38.525	38.485	0	0	2.055	22.16	16.215	0	0	10.905	0	109	40.74	12.5	0	35.515	55	248.5	0	0	22.475
MuscleR10	d20	0	0	0	0	33.245	3.405	34.57	29.22	0	0	3.565	9.92	0.465	0	0	12.735	0	137.5	63	24.59	0	18.39	65	127	0	0	8.63
MuscleR11	d20	0	0	0	19.47	122.5	1.865	18.895	27.22	0	0	0.82	3.625	0.965	0	0	0	0	119	73	15.565	0	11.92	20.565	250	13.4	0	33.455
MuscleR12	d20	0	0	0	9.035	76	0	25.33	22.19	0	0	1.89	0	0.36	0	0	12.735	0	113	63	10.465	0	16.415	32.875	77.5	0	0	9.055
MuscleR13	d23	0	0	0	6.45	129	1.115	45.365	20.16	0	134.5	12.84	20.025	14.65	0	0	12.735	0	182	139	37.4	0	73.5	32.875	134	0	0	13.265
MuscleR14	d23	0	0	0	6.45	200	3.965	30.475	9.475	0	61	4.475	26.45	1.215	8.585	0	15.85	3.325	259	103	25.915	0	12.17	56	213	0	0	30.28
MuscleR15	d23	0	0	0	6.45	96	1.115	32.95	21.85	0	13.755	5.895	19.475	1.915	0	0	18.485	0	189.5	63	22.585	0	61.5	49.875	96.5	0	0	16.575
MuscleR16	d23	0	0	0	15.58	163.5	8.745	33.355	20.5	0	92.5	9.7	15.46	0.595	0	0	18.485	0	280	121.5	41.305	0	16.91	49.6	144	0	0	27.38
MuscleR9	d25	0	0	0	31.185	192	62	29.635	60	12.85	234	0.425	8.82	40.985	0	17.955	30.88	0.875	1542	908.5	424	0	33.135	62.5	633.5	46.535	0	91
MuscleR10	d25	0	0	0	16.885	289	18.1	18.895	23.87	0	160.5	0.765	3.625	1.53	0	19.985	15.85	0	611	265.5	119.5	0	12.675	30.365	434	45.805	0	45.49
MuscleR12	d25	0	0	0	31.185	150	19.905	13.86	19.145	0	160.5	1.045	3.625	15.685	0	0	26.425	0	1123	540.5	52.5	0	70.5	28.12	365	29.44	0	19.405
MuscleR11	d25	0	0	0	43.77	276.5	3.405	32.95	38.485	0	0	3.745	25.71	1.215	0	0	15.85	0	314.5	63	41.305	0	16.66	52.5	133	0	0	36.85
MuscleR13	d27	0	0	0	11.65	118.5	25.775	37.35	45.05	0	147.5	1.635	18.365	19.6	0	0	32.185	0	693	789.5	440.5	0	24.73	120	349.5	94	0	100.5
MuscleR14	d27	0	0	0	55	134.5	82.5	25.33	34.86	0	557.5	0.24	19.75	2.96	51.5	15.56	24.71	10.73	1112	463.5	47.16	0	9.125	21.575	1341.5	211.5	0	17.32
MuscleR15	d27	0	0	0	0	142	11.09	36.165	21.175	0	222	2.41	17.8	4.51	0	0	24.71	0	707	354.5	129	0	24.975	64	205.5	17.155	0	19.485
MuscleR16	d27	0	0	0	8.165	555	3.16	32.95	21.515	0	24.875	3.565	0	0.215	0	0	15.85	1.16	586	103	47.365	0	9.89	43.62	360.5	0	0	30.995
MuscleR13	d31	0	0	0	35.205	200	71	39.3	55	0	290.5	17.325	28.61	18.72	0	0	30.88	2.795	1072.5	499	511.5	0	8.095	69.5	348	74	0	644
MuscleR14	d31	0	0	0	44.53	93.5	36.12	31.305	52.5	0	134.5	0.81	17.515	6.765	79.5	0	24.71	16.77	719.5	203	246	0	1.12	32.6	413.5	52	0	268.5
MuscleR15	d31	0	0	0	116	113	22.025	28.79	31.88	0	186	0.4	5.565	5.535	9.72	0	34.6	0	945	332.5	110	0	6.54	40.61	358	42.1	0	63
MuscleR16	d31	0	0	0	46.045	126.5	135.5	31.72	60	0	141	7.56	9.195	20.195	6.295	0	20.785	3.325	896	386.5	160.5	0	6.8	61.5	887.5	658.5	0	95.5

## Sheet: VCA+TAC Pl+Sk+Mus d0-20
VCA+TAC
A3+A4 Plasma in pg/ml Skin Muscle in pg/mg	Day	pG-CSF	pEotaxin	pGM-CSF	pIL-1a	pLeptin	pMIP-1a	pIL-4	pIL-1b	pIL-2	pIL-6	pEGF	pIL-13	pIL-10	pIL-12p70	pIFN-g	pIL-5	pIL-17A	pIL-18	pMCP-1	pIP-10	pGRO/KC	pVEGF	pFractalkine	pLIX	pMIP-2	pTNF-a	pRANTES	kG-CSF	kEotaxin	kGM-CSF	kIL-1a	kLeptin	kMIP-1a	kIL-4	kIL-1b	kIL-2	kIL-6	kEGF	kIL-13	kIL-10	kIL-12p70	kIFN-g	kIL-5	kIL-17A	kIL-18	kMCP-1	kIP-10	kGRO/KC
Plasma-1	d0	0	0	0	0	8526	6.73	10.68	50.92	15.69	0	1.02	4.88	27.88	94	0	56.42	0	100	289	108	0	23.44	29.77	689	0	4.87	321	0.575	1.85	15.035	2378.5	1160	17.775	0.185	27.735	1.565	16.25	6.485	0	42.4	0	36.18	4.35	3.805	407	217	34.645	0
Plasma-1	d3	7.39	6.67	0	30.6	2212	9.72	29.09	30.57	26.75	0	3.66	8.98	16.02	131	0	90.03	0	116	798	302	0	21.26	16.19	906	0	5.62	483	0.513	10.3056	0	8217.12	234.84	80.712	8.9832	57.2394	21.432	367.08	17.5218	0	126.54	0	0	27.7704	0	3252.42	3304.86	889.2	0
Plasma-1	d5	16.05	6.67	0	79.15	330	28.87	32.99	30.57	34.4	137	78.53	10.3	18.07	166	14.68	136	0	47.06	4427	83.71	0	52.4	24.59	1561	0	6.69	660	0.943	3.034	0	4789.62	139.4	18.5566	0.3034	14.2024	2.5666	34.2514	104.96	0	7.9458	0	197.62	7.134	2.0172	2674.84	249.28	48.6506	0
Plasma-1	d7	2.33	0	0	39.35	2141	19.73	10.68	24.58	19.3	0	32.78	0	8.6	78.34	0	76.01	0	44.61	574	119	0	21.26	21.34	1241	0	3.28	875	1.495	4.81	0	16471	644.8	50.947	0.481	34.346	0	21.385	15.405	0	6.435	0	0	15.86	4.199	3244.8	373.1	492.7	0
Plasma-1	d9	7.39	4.87	0	86.43	237	78.02	24.97	34.4	34.4	0	108	4.88	19.15	193	23.52	148	0	176	19849	242	14.61	117	35.37	1797	0	5.62	1190	1.28	3.23	0	3545	40.3	390.5	3.94	152.5	4.12	608.5	39.62	0	60.5	0	188	25.59	9.93	1268	3073.5	1197.5	514.5
Plasma-1	d11	10.78	5.8	0	39.35	2295	7.08	29.09	17.53	38.26	0	0	10.3	7.94	193	0	82.73	7.3	18.64	579	101	0	18.32	19.24	719	0	7.04	210	1.8012	3.7506	0	13615	2590.08	35.0208	0.4218	29.127	0	27.3828	17.6586	0	12.54	0	0	9.918	4.3092	2550.18	365.94	546.06	0
Plasma-1	d20	0	16.99	0	13.52	6907	16.38	27.22	550	58.39	317	23.99	3.58	1487	133	0	67.77	19.62	324	767	1657	0	56.77	39.12	2252	33.73	4.55	1864	0	0	0	2454.4	522.88	4.6528	21.6768	63.52	0	222.08	2.816	53.9648	20.0768	57.7024	0	3.1424	0	1270.4	80.64	39.6672	0
Plasma-2	d0	0	0	0	0	2832	11.7	10.68	15.37	12.2	0	1.21	0	5.64	62.27	0	54.47	0	14.3	366	54.46	0	14.59	19.84	827	0	3.28	250	0.575	1.44	0	1826.5	1173.5	1.26	0.185	4.12	0	4.97	0.485	0	1.49	0	0	0	1	503	14.535	14.825	0
Plasma-2	d3	11.86	5.8	0	56.01	1212	15.33	40.22	154	30.55	0	21.4	7.63	132	266	0	82.73	0	30.15	748	184	0	32.96	21.64	1051	0	5.99	896	0.54	7.752	0	9142.8	393.6	76.776	1.416	43.632	0	74.712	126	0	20.844	0	0	22.32	0	4047.6	2140.8	219.6	0
Plasma-2	d5	9.67	8.29	0	114	2045	18.88	32.99	61.45	30.55	266	92.51	17.69	40.18	180	74.25	84	0	79.22	911	142	0	29.49	22.23	1679	0	5.62	752	0.575	2.65	0	6478	154.5	16.685	1.745	15.16	5.095	8.225	19.705	0	14.575	0	20.42	6.1	1.295	1743	374.5	159	0
Plasma-2	d7	4.98	4.87	0	63.95	1217	17.38	20.57	141	13.93	0	12.96	4.88	105	243	0	54.47	0	47.06	618	126	0	29.14	29.77	1148	0	3.28	955	0.385	2.255	0	3460.5	83.5	30.26	7.29	11.91	0	8.225	6.625	0	2.885	0	0	6.1	0.785	964	296.5	208.5	0
Plasma-2	d9	4.98	0	0	21.56	2498	8.35	15.84	59.23	0	0	1.76	4.88	25.18	94	0	43.63	0	12.21	595	131	0	18.32	16.81	772	0	4.09	350	0.385	1.44	0	4323.5	250	10.355	1.125	25	2.34	16.25	4.855	0	9.055	0	0	6.1	7.53	931	330	217	0
Plasma-2	d11	22.02	9.05	0	56.01	817	10.46	36.69	78.2	57.78	137	0	12.86	38.35	311	40.88	97.74	10.59	30.15	669	120	0	24.88	24.59	981	0	12.46	278	0.385	1.85	0	1407.5	79	11.97	0.59	6.52	0	4.97	9.015	0	2.475	0	0	2.46	0.89	789.5	169	75	0
Plasma-2	d20	2.78	6.95	3.06	13.52	10119	17.48	8.17	520	21.31	75.28	19.12	2.41	1457	133	0	29.76	0	1816	503	2180	0	93.79	94.74	2684	36.04	0	1944	0	0	0	1136.2	367.12	1.3728	16.5672	42.7596	0	103.48	1.4404	25.7036	3.8064	28.5584	0	2.5532	0	1053	42.3696	32.3492	0
Plasma-3	d0	2.33	0	0	30.6	2036	10.93	10.68	115	0	0	18.41	4.88	101	45.8	0	54.47	0	30.15	253	89.65	0	16.83	18.03	1007	0	0	295	0.225	1.44	0	2816	258	1.635	0	5.045	0	0	1.96	0	1.49	0	0	0	0	573	14.535	27.235	0
Plasma-3	d3	0	0	0	12.24	326	7.42	10.68	30.03	12.2	0	28.5	0	15.05	78.34	0	61.91	0	64.34	856	99.97	0	19.79	22.53	742	0	2.42	412	0.225	2.05	0	1826.5	67	12.615	0.185	9.74	0	31.13	8.85	0	7.225	0	0	6.1	0	1412	752.5	56.5	0
Plasma-3	d5	0	0	0	0	1767	17.92	4.87	74.28	15.69	0	8.18	0	59.23	37.45	0	50.38	0	55.68	687	178	0	35.36	29.77	1341	0	0	823	0.575	2.15	0	5843	153.5	9.885	0.59	14.08	1.565	8.225	5	0	2.745	0	0	4.35	0.785	1631	143.5	55.5	0
Plasma-3	d7	2.33	0	0	21.56	898	26.95	10.68	29.48	19.3	0	3.75	0	9.28	78.34	0	94.53	0	136	2269	164	0	21.99	30.9	1527	0	3.28	929	0.385	1.44	0	3387.5	11.895	13.92	2.43	11.695	0	8.225	3.68	0	1.065	0	0	2.46	1.115	779	99	79.5	0
Plasma-3	d9	4.98	5.8	0	39.35	1959	8.5	32.99	60.34	26.75	0	1.18	10.3	38.35	166	0	80.12	0	25.46	733	314	0	27.73	22.23	777	0	6.34	337	0.79	1.645	0	1639.5	194.5	27.65	0.59	54	1.565	54.5	0.865	0	7.225	0	0	13.53	2.33	915.5	1828	1560	0
Plasma-3	d11	11.86	4.87	0	47.82	332	6.55	20.57	15.37	30.55	0	2.66	7.63	4.9	193	23.52	96.68	8.22	23.15	999	57.94	0	15.71	18.64	540	0	7.04	130	0.225	1.24	0	2272.5	209	8.27	0.185	12.345	0	0	3.21	0	0.87	0	0	2.46	1.115	627.5	108	56.5	0
Plasma-3	d20	6.14	12.35	3.06	184	23665	25.99	15.48	747	18.95	37.03	22.12	3.58	1721	175	0	38.02	2.88	615	461	2268	0	60.38	42.28	3281	42.82	0	1844	0	0	0	1037	692	4.38	11.69	30.55	0	24.875	1.77	8.06	3.66	33.06	0	12.735	0	845.5	103	34.86	0
Plasma-4	d0	2.33	0	0	16.93	3604	8.35	7.88	85.49	0	0	26.62	0	64.56	62.27	0	54.47	0	44.61	460	99.63	0	20.89	18.64	959	0	4.09	198	0	1.24	0	1794	364.5	1.68	0.185	4.22	0	4.97	4.69	0	0.25	0	0	0	0	410	14.535	45.455	0
Plasma-4	d3	0	0	0	0	493	10.22	4.87	37.14	0	0	19.46	0	15.05	62.27	14.68	45.97	0	23.15	847	178	0	15.34	21.64	895	0	0	517	0.225	1.645	0	2220.5	41.75	18.835	1.745	17.105	0	54.5	17.32	1.8	39.85	0	0	6.1	1.115	1129.5	589.5	183.5	0
Plasma-4	d5	7.39	8.29	0	56.01	397	16.89	24.97	17.53	38.26	0	6	10.3	8.6	139	0	87.68	0	23.15	665	95.53	0	21.26	15.89	1129	0	4.87	567	0.385	1.85	0	3273.5	82	23.925	0.185	10.39	0	25.855	4.855	0	14.985	0	0	4.35	0.89	1144.5	416	62	0
Plasma-4	d7	7.39	4.39	0	79.15	533	15.49	15.84	49.26	19.3	0	28.8	7.63	32.55	45.8	32.25	63.64	0	59.39	535	118	0	24.88	25.17	1422	0	3.69	788	1.15	2.65	0	3663.5	122.5	29.515	4.75	16.24	1.565	8.225	4.01	0	6.18	0	0	4.35	1	970.5	268.5	274.5	0
Plasma-4	d9	9.67	8.29	0	56.01	892	6.37	32.99	28.39	26.75	74.38	1.18	12.86	11.95	180	0	90.03	0	20.88	496	96.88	0	16.83	15.89	889	0	5.62	453	0.385	1.44	0	4379.5	212	16.41	0.185	8.875	0	12.01	2.405	0	3.165	0	0	4.35	1.355	992.5	209	56	0
Plasma-4	d11	29.58	11.16	0	127	1190	11.15	49.97	68.14	65.61	591	0.6	28.34	67.7	255	158	114	16.93	48.29	527	94.31	0	24.16	30.34	943	0	11.92	274	0.575	2.05	0	4623.5	167.5	18.44	0.185	10.825	0	8.225	46.675	0	5.835	0	0	4.35	1.68	865.5	126	187.5	0
Plasma-4	d20	6.14	10.65	0	42.81	12173	15.34	11.74	209	21.31	119	42.77	2.97	910	69.88	0	47.61	0	629	690	1663	0	63.38	75.65	2956	33.73	3.5	2253	0	0	0	3160.54	415.14	2.5086	12.099	33.337	0	0	9.7384	13.0536	3.5298	69.116	0	18.8478	0	756.28	93.24	48.2554	0
[truncated: 33 more columns]

## Sheet: VCA+TAC Sk+Mus d0-20
VCA+TAC
A3+A4 Skin Muscle in pg/mg	Day	kG-CSF	kEotaxin	kGM-CSF	kIL-1a	kLeptin	kMIP-1a	kIL-4	kIL-1b	kIL-2	kIL-6	kEGF	kIL-13	kIL-10	kIL-12p70	kIFN-g	kIL-5	kIL-17A	kIL-18	kMCP-1	kIP-10	kGRO/KC	kVEGF	kFractalkine	kLIX	kMIP-2	kTNF-a	kRANTES	mG-CSF	mEotaxin	mGM-CSF	mIL-1a	mLeptin	mMIP-1a	mIL-4	mIL-1b	mIL-2	mIL-6	mEGF	mIL-13	mIL-10	mIL-12p70	mIFN-g	mIL-5	mIL-17A	mIL-18	mMCP-1	mIP-10	mGRO/KC
Skin-1	d0	0.575	1.85	15.035	2378.5	1160	17.775	0.185	27.735	1.565	16.25	6.485	0	42.4	0	36.18	4.35	3.805	407	217	34.645	0	39.675	29.31	15.27	217.5	2.38	47.6	0.225	1.24	0	15.02	82	0	0	0.38	0	0	0.865	0	0.38	0	0	0	1	2.395	6.19	0.88	0
Skin-1	d3	0.513	10.3056	0	8217.12	234.84	80.712	8.9832	57.2394	21.432	367.08	17.5218	0	126.54	0	0	27.7704	0	3252.42	3304.86	889.2	0	133.38	308.94	261.06	24.624	0	702.24	0.504	5.936	0	31.08	200.48	18.0432	20.272	3.4832	0	95.088	7.3584	0	11.5808	0	0	9.744	0	818.72	679.84	331.52	0
Skin-1	d5	0.943	3.034	0	4789.62	139.4	18.5566	0.3034	14.2024	2.5666	34.2514	104.96	0	7.9458	0	197.62	7.134	2.0172	2674.84	249.28	48.6506	0	54.4234	95.12	16.9658	14.4156	2.4682	140.22	0.385	1.44	0	92.5	37.42	7.51	1.125	0.765	0	8.225	2.965	0	3.025	0	0	6.1	1	372.5	445	11.465	0
Skin-1	d7	1.495	4.81	0	16471	644.8	50.947	0.481	34.346	0	21.385	15.405	0	6.435	0	0	15.86	4.199	3244.8	373.1	492.7	0	48.256	458.9	41.782	0	1.443	2549.3	0	3.6848	0	17.8976	143.36	4.9504	0	0.0784	0	0	10.9088	0	0	0	0	0	0	79.2176	13.8656	44.7776	0
Skin-1	d9	1.28	3.23	0	3545	40.3	390.5	3.94	152.5	4.12	608.5	39.62	0	60.5	0	188	25.59	9.93	1268	3073.5	1197.5	514.5	104.5	346.5	2059.5	1067	4.035	360.5	0.575	2.05	0	82.5	6.25	31.465	12.65	4.12	3.195	54.5	6.31	0	8.315	0	0	12.18	1.355	434.5	608.5	141	0
Skin-1	d11	1.8012	3.7506	0	13615	2590.08	35.0208	0.4218	29.127	0	27.3828	17.6586	0	12.54	0	0	9.918	4.3092	2550.18	365.94	546.06	0	115.14	359.1	33.003	0	0.5472	3103.08	0.324	3.816	0	43.7616	485.28	1.3248	5.6736	0.252	0	0	20.4264	0	0	0	0	3.5424	0	108	33.9408	36.5832	0
Skin-1	d20	0	0	0	2454.4	522.88	4.6528	21.6768	63.52	0	222.08	2.816	53.9648	20.0768	57.7024	0	3.1424	0	1270.4	80.64	39.6672	0	22.1184	133.12	83.2	0	0	53.4976	0	0	0	0	134.5	2.63	38.525	38.485	0	0	2.055	22.16	16.215	0	0	10.905	0	109	40.74	12.5	0
Skin-2	d0	0.575	1.44	0	1826.5	1173.5	1.26	0.185	4.12	0	4.97	0.485	0	1.49	0	0	0	1	503	14.535	14.825	0	24.1	28.54	10.85	3.285	0.455	42.365	0.225	1.645	0	2.45	163.5	0	4.75	0.095	0	0	0.865	0	0.25	0	0	0	0	9.565	6.19	2.135	0
Skin-2	d3	0.54	7.752	0	9142.8	393.6	76.776	1.416	43.632	0	74.712	126	0	20.844	0	0	22.32	0	4047.6	2140.8	219.6	0	205.2	382.8	258	28.812	0.84	536.4	0.36	2.304	0	0	178.4	8.728	1.8	0.432	0	49.808	6.824	0	2.032	0	0	6.96	0	277.6	720.8	71.512	0
Skin-2	d5	0.575	2.65	0	6478	154.5	16.685	1.745	15.16	5.095	8.225	19.705	0	14.575	0	20.42	6.1	1.295	1743	374.5	159	0	44.695	97	16.61	7.195	0.24	324.5	0.225	2.05	0	35.56	71.5	7.565	0.59	1.385	0	0	2.305	0	2.475	0	0	2.46	0	150.5	217	70	0
Skin-2	d7	0.385	2.255	0	3460.5	83.5	30.26	7.29	11.91	0	8.225	6.625	0	2.885	0	0	6.1	0.785	964	296.5	208.5	0	19.765	139	0	0	0	698.5	0.385	2.845	0	4.745	11.895	3.7	3.17	0.5	0	8.225	2.225	0	0.69	0	0	2.46	1	113	52	19.05	0
Skin-2	d9	0.385	1.44	0	4323.5	250	10.355	1.125	25	2.34	16.25	4.855	0	9.055	0	0	6.1	7.53	931	330	217	0	32.235	126.5	24.79	12.81	0.455	224.5	0.225	1.24	0	5.175	92.5	0	0	0.175	0	0	0.72	0	1.72	0	0	0	0	17.795	23.57	37.095	0
Skin-2	d11	0.385	1.85	0	1407.5	79	11.97	0.59	6.52	0	4.97	9.015	0	2.475	0	0	2.46	0.89	789.5	169	75	0	39.325	151.5	0	0	0	352.5	0.225	1.24	0	5.175	280.5	4.2	1.125	0.38	0	0	2	0	0	0	0	0	0	151	71	76	0
Skin-2	d20	0	0	0	1136.2	367.12	1.3728	16.5672	42.7596	0	103.48	1.4404	25.7036	3.8064	28.5584	0	2.5532	0	1053	42.3696	32.3492	0	18.6108	69.16	0	0	0	29.1512	0	0	0	0	33.245	3.405	34.57	29.22	0	0	3.565	9.92	0.465	0	0	12.735	0	137.5	63	24.59	0
Skin-3	d0	0.225	1.44	0	2816	258	1.635	0	5.045	0	0	1.96	0	1.49	0	0	0	0	573	14.535	27.235	0	28.18	36.805	10.85	3.67	0.455	39.68	0.225	1.035	0	5.175	77.5	0	0	0	0	0	0.66	0	0	0	0	0	0.945	4.38	0	20.58	0
Skin-3	d3	0.225	2.05	0	1826.5	67	12.615	0.185	9.74	0	31.13	8.85	0	7.225	0	0	6.1	0	1412	752.5	56.5	0	39.09	81	25.89	0	0	177	0	1.44	0	12.195	0	1.5	12.65	0	0	0	1.775	0	0.87	0	0	4.35	0	51.5	42.435	19.145	0
Skin-3	d5	0.575	2.15	0	5843	153.5	9.885	0.59	14.08	1.565	8.225	5	0	2.745	0	0	4.35	0.785	1631	143.5	55.5	0	29.135	120.5	13.42	12.005	0	369.5	0.225	1.24	0	3.53	116.5	0.92	0	0.035	0	0	1.05	0	0	0	0	0	0.89	31.035	14.535	17.635	0
Skin-3	d7	0.385	1.44	0	3387.5	11.895	13.92	2.43	11.695	0	8.225	3.68	0	1.065	0	0	2.46	1.115	779	99	79.5	0	12.325	130	0	11.2	0	307	0.225	1.85	0	3.53	5.225	0	11.745	0.035	0	0	4.725	0	0.25	0	0	4.35	0	12.215	0	13.815	0
Skin-3	d9	0.79	1.645	0	1639.5	194.5	27.65	0.59	54	1.565	54.5	0.865	0	7.225	0	0	13.53	2.33	915.5	1828	1560	0	37.325	206.5	21.495	0	2.55	314.5	0.385	1.85	0	17.065	41.025	0.92	0	0.27	0	0	0.68	0	0	0	0	0	1	26.99	32.925	203.5	0
Skin-3	d11	0.225	1.24	0	2272.5	209	8.27	0.185	12.345	0	0	3.21	0	0.87	0	0	2.46	1.115	627.5	108	56.5	0	27.22	204.5	0	0	0	137.5	0	1.24	0	6.535	40.3	2.625	5.575	0.095	0	0	4.245	0	0.38	0	0	6.1	0	78	18.995	133.5	0
Skin-3	d20	0	0	0	1037	692	4.38	11.69	30.55	0	24.875	1.77	8.06	3.66	33.06	0	12.735	0	845.5	103	34.86	0	22.545	96	129.5	61.5	0	40.07	0	0	0	19.47	122.5	1.865	18.895	27.22	0	0	0.82	3.625	0.965	0	0	0	0	119	73	15.565	0
Skin-4	d0	0	1.24	0	1794	364.5	1.68	0.185	4.22	0	4.97	4.69	0	0.25	0	0	0	0	410	14.535	45.455	0	19.765	27.1	0	0	0.555	58	0	1.035	0	19.15	224	0	0	0	0	0	1.98	0	0	0	0	0	0	14.31	0	8.19	0
Skin-4	d3	0.225	1.645	0	2220.5	41.75	18.835	1.745	17.105	0	54.5	17.32	1.8	39.85	0	0	6.1	1.115	1129.5	589.5	183.5	0	36.265	56.5	44.84	5.61	0	182.5	0	1.24	0	0	5.225	1.59	8.165	0	0	4.97	3.505	0	0.38	0	0	2.46	0	128.5	108	15.675	0
Skin-4	d5	0.385	1.85	0	3273.5	82	23.925	0.185	10.39	0	25.855	4.855	0	14.985	0	0	4.35	0.89	1144.5	416	62	0	24.58	69.5	36.82	85.5	0.24	187.5	0.225	1.24	0	5.175	6.25	0	0.185	0.035	0	0	1.11	0	0	0	0	0	0	46.41	23.57	19.145	0
Skin-4	d7	1.15	2.65	0	3663.5	122.5	29.515	4.75	16.24	1.565	8.225	4.01	0	6.18	0	0	4.35	1	970.5	268.5	274.5	0	19.04	196	13.945	2.535	0	558.5	0	1.24	0	5.62	30.335	0	7.29	0	0	0	1.88	0	0	0	0	2.46	0	25.875	0	7.79	0
Skin-4	d9	0.385	1.44	0	4379.5	212	16.41	0.185	8.875	0	12.01	2.405	0	3.165	0	0	4.35	1.355	992.5	209	56	0	39.09	98	38.44	100.5	0.455	295.5	0.575	1.24	0	3.92	50.5	0.92	0	0.5	0	0	1.32	0	0.69	0	0	0	0.785	29.5	23.57	37.93	0
Skin-4	d11	0.575	2.05	0	4623.5	167.5	18.44	0.185	10.825	0	8.225	46.675	0	5.835	0	0	4.35	1.68	865.5	126	187.5	0	28.66	196	16.07	0	0	694.5	0	1.24	0	8.49	303	1.59	14.465	0	0	0	1.96	0	0	0	0	4.35	0	97	14.535	25.265	0
Skin-4	d20	0	0	0	3160.54	415.14	2.5086	12.099	33.337	0	0	9.7384	13.0536	3.5298	69.116	0	18.8478	0	756.28	93.24	48.2554	0	15.392	97.68	0	0	0	67.451	0	0	0	9.035	76	0	25.33	22.19	0	0	1.89	0	0.36	0	0	12.735	0	113	63	10.465	0
[truncated: 6 more columns]
